# Supplementary material for: Predicting genotype-specific gene regulatory networks
Source: Genome Res. 2022 Mar;32(3):524–33. doi: 10.1101/gr.275107.120 (PMC8896459; doi:10.1101/gr.275107.120)
Supplement: Supplemental Material [file supp_gr.275107.120_Supplementary_Table_S9.txt]

# Table S9: GO terms enriched in the genes with highest DM scores in individual 18 (genotype NA18523) in CMs. Enrichment performed using GORILLA. N - total number of genes, B - total number of genes associated with a specific GO term, n - number of genes in the top of the user's input list, b - number of genes in the intersection.
GO Term	Description	P-value	FDR q-value	Enrichment	N	B	n	b	Genes
GO:0044238	primary metabolic process	2.44E-13	3.71E-09	1.23	16602	6596	1586	775	[AFG3L2 - afg3 atpase family member 3-like 2 (s. cerevisiae), GFPT1 - glutamine--fructose-6-phosphate transaminase 1, EXOSC10 - exosome component 10, SF3A3 - splicing factor 3a, subunit 3, 60kda, USP54 - ubiquitin specific peptidase 54, AARS - alanyl-trna synthetase, ABCA2 - atp-binding cassette, sub-family a (abc1), member 2, OS9 - osteosarcoma amplified 9, endoplasmic reticulum lectin, NR6A1 - …
AT1 - lysophosphatidylglycerol acyltransferase 1, TYRP1 - tyrosinase-related protein 1, EYA4 - eyes absent homolog 4 (drosophila), RNF10 - ring finger protein 10, LPIN1 - lipin 1, FAM20B - family with sequence similarity 20, member b, GFPT2 - glutamine-fructose-6-phosphate transaminase 2, ZADH2 - zinc binding alcohol dehydrogenase domain containing 2, ACAD9 - acyl-coa dehydrogenase family, member…
GO:0006807	nitrogen compound metabolic process	3.40E-13	2.58E-09	1.24	16602	6170	1586	732	[AFG3L2 - afg3 atpase family member 3-like 2 (s. cerevisiae), PCGF5 - polycomb group ring finger 5, AMZ2 - archaelysin family metallopeptidase 2, GFPT1 - glutamine--fructose-6-phosphate transaminase 1, EXOSC10 - exosome component 10, MKRN2 - makorin ring finger protein 2, SF3A3 - splicing factor 3a, subunit 3, 60kda, USP54 - ubiquitin specific peptidase 54, AARS - alanyl-trna synthetase, FBXO18 -…
LN2 - ubiquilin 2, RNF217 - ring finger protein 217, HERPUD1 - homocysteine-inducible, endoplasmic reticulum stress-inducible, ubiquitin-like domain member 1, MMS19 - mms19 nucleotide excision repair homolog (s. cerevisiae), PEX2 - peroxisomal biogenesis factor 2, DICER1 - dicer 1, ribonuclease type iii, PUM1 - pumilio homolog 1 (drosophila), SNX5 - sorting nexin 5, NOTCH3 - notch 3, VKORC1L1 - v…
GO:0071704	organic substance metabolic process	1.46E-12	7.42E-09	1.21	16602	6948	1586	805	[AFG3L2 - afg3 atpase family member 3-like 2 (s. cerevisiae), GFPT1 - glutamine--fructose-6-phosphate transaminase 1, EXOSC10 - exosome component 10, SF3A3 - splicing factor 3a, subunit 3, 60kda, USP54 - ubiquitin specific peptidase 54, AARS - alanyl-trna synthetase, ABCA2 - atp-binding cassette, sub-family a (abc1), member 2, OS9 - osteosarcoma amplified 9, endoplasmic reticulum lectin, NR6A1 - …
rna, c/d box 18c, MYCBP2 - myc binding protein 2, e3 ubiquitin protein ligase, SETD1B - set domain containing 1b, TPSAB1 - tryptase alpha/beta 1, ECE1 - endothelin converting enzyme 1, MARS2 - methionyl-trna synthetase 2, mitochondrial, PAK6 - p21 protein (cdc42/rac)-activated kinase 6, TPR - translocated promoter region, nuclear basket protein, SNORD68 - small nucleolar rna, c/d box 68, NAT14 - …
GO:0043170	macromolecule metabolic process	4.00E-12	1.52E-08	1.26	16602	5403	1586	649	[AFG3L2 - afg3 atpase family member 3-like 2 (s. cerevisiae), PCGF5 - polycomb group ring finger 5, AMZ2 - archaelysin family metallopeptidase 2, GFPT1 - glutamine--fructose-6-phosphate transaminase 1, EXOSC10 - exosome component 10, MKRN2 - makorin ring finger protein 2, SF3A3 - splicing factor 3a, subunit 3, 60kda, USP54 - ubiquitin specific peptidase 54, AARS - alanyl-trna synthetase, FBXO18 -…
GO:0008152	metabolic process	1.96E-11	5.96E-08	1.19	16602	7440	1586	846	[AFG3L2 - afg3 atpase family member 3-like 2 (s. cerevisiae), GFPT1 - glutamine--fructose-6-phosphate transaminase 1, EXOSC10 - exosome component 10, SF3A3 - splicing factor 3a, subunit 3, 60kda, USP54 - ubiquitin specific peptidase 54, AARS - alanyl-trna synthetase, ABCA2 - atp-binding cassette, sub-family a (abc1), member 2, OS9 - osteosarcoma amplified 9, endoplasmic reticulum lectin, NR6A1 - …
a2, EIF4EBP2 - eukaryotic translation initiation factor 4e binding protein 2, PPP1R12A - protein phosphatase 1, regulatory subunit 12a, TTN - titin, EIF2B1 - eukaryotic translation initiation factor 2b, subunit 1 alpha, 26kda, CDK11A - cyclin-dependent kinase 11a, ZNF326 - zinc finger protein 326, TSTA3 - tissue specific transplantation antigen p35b, EIF4G1 - eukaryotic translation initiation fac…
GO:0044237	cellular metabolic process	6.63E-11	1.68E-07	1.2	16602	6774	1586	778	[AFG3L2 - afg3 atpase family member 3-like 2 (s. cerevisiae), GFPT1 - glutamine--fructose-6-phosphate transaminase 1, EXOSC10 - exosome component 10, SF3A3 - splicing factor 3a, subunit 3, 60kda, USP54 - ubiquitin specific peptidase 54, AARS - alanyl-trna synthetase, ABCA2 - atp-binding cassette, sub-family a (abc1), member 2, OS9 - osteosarcoma amplified 9, endoplasmic reticulum lectin, NR6A1 - …
DAC5 - histone deacetylase 5, NUDT1 - nudix (nucleoside diphosphate linked moiety x)-type motif 1, SPOCD1 - spoc domain containing 1, UTP3 - utp3, small subunit (ssu) processome component, homolog (s. cerevisiae), EXTL3 - exostosin-like glycosyltransferase 3, LPGAT1 - lysophosphatidylglycerol acyltransferase 1, TYRP1 - tyrosinase-related protein 1, EYA4 - eyes absent homolog 4 (drosophila), RNF10…
GO:0044260	cellular macromolecule metabolic process	9.12E-09	1.98E-05	1.26	16602	4215	1585	507	[AFG3L2 - afg3 atpase family member 3-like 2 (s. cerevisiae), PCGF5 - polycomb group ring finger 5, GFPT1 - glutamine--fructose-6-phosphate transaminase 1, EXOSC10 - exosome component 10, MKRN2 - makorin ring finger protein 2, USP54 - ubiquitin specific peptidase 54, FBXO18 - f-box protein, helicase, 18, LIG3 - ligase iii, dna, atp-dependent, OS9 - osteosarcoma amplified 9, endoplasmic reticulum …
GO:1901564	organonitrogen compound metabolic process	4.65E-08	8.84E-05	1.25	16602	4682	1405	494	[AFG3L2 - afg3 atpase family member 3-like 2 (s. cerevisiae), PCGF5 - polycomb group ring finger 5, AMZ2 - archaelysin family metallopeptidase 2, GFPT1 - glutamine--fructose-6-phosphate transaminase 1, MKRN2 - makorin ring finger protein 2, USP54 - ubiquitin specific peptidase 54, FBXO18 - f-box protein, helicase, 18, ABCA2 - atp-binding cassette, sub-family a (abc1), member 2, CARD11 - caspase r…
GO:0061136	regulation of proteasomal protein catabolic process	8.97E-08	1.52E-04	2.69	16602	176	1332	38	[PRKACA - protein kinase, camp-dependent, catalytic, alpha, ZER1 - zyg-11 related, cell cycle regulator, GPX1 - glutathione peroxidase 1, FAM122A - family with sequence similarity 122a, FBXW8 - f-box and wd repeat domain containing 8, RNF217 - ring finger protein 217, UBQLN2 - ubiquilin 2, NUB1 - negative regulator of ubiquitin-like proteins 1, OS9 - osteosarcoma amplified 9, endoplasmic reticulu…
GO:0043412	macromolecule modification	1.03E-07	1.56E-04	1.31	16602	2942	1560	362	[CCNK - cyclin k, SMARCAD1 - swi/snf-related, matrix-associated actin-dependent regulator of chromatin, subfamily a, containing dead/h box 1, PCGF5 - polycomb group ring finger 5, TRIM27 - tripartite motif containing 27, GFPT1 - glutamine--fructose-6-phosphate transaminase 1, MKRN2 - makorin ring finger protein 2, HSF1 - heat shock transcription factor 1, USP54 - ubiquitin specific peptidase 54, …
GO:0019538	protein metabolic process	1.55E-07	2.14E-04	1.28	16602	3660	1405	397	[AFG3L2 - afg3 atpase family member 3-like 2 (s. cerevisiae), PCGF5 - polycomb group ring finger 5, AMZ2 - archaelysin family metallopeptidase 2, GFPT1 - glutamine--fructose-6-phosphate transaminase 1, MKRN2 - makorin ring finger protein 2, USP54 - ubiquitin specific peptidase 54, FBXO18 - f-box protein, helicase, 18, ZDHHC3 - zinc finger, dhhc-type containing 3, OS9 - osteosarcoma amplified 9, e…
GO:0008150	biological_process	1.74E-07	2.21E-04	1.04	16602	15227	1361	1297	[AFG3L2 - afg3 atpase family member 3-like 2 (s. cerevisiae), AGAP1 - arfgap with gtpase domain, ankyrin repeat and ph domain 1, GFPT1 - glutamine--fructose-6-phosphate transaminase 1, EXOSC10 - exosome component 10, SF3A3 - splicing factor 3a, subunit 3, 60kda, DDX60 - dead (asp-glu-ala-asp) box polypeptide 60, COIL - coilin, USP54 - ubiquitin specific peptidase 54, AKAP1 - a kinase (prka) ancho…
, member 1, ROCK2 - rho-associated, coiled-coil containing protein kinase 2, HSPBP1 - hspa (heat shock 70kda) binding protein, cytoplasmic cochaperone 1, HIATL1 - hippocampus abundant transcript-like 1, KMT2C - lysine (k)-specific methyltransferase 2c, STX8 - syntaxin 8, PPIL4 - peptidylprolyl isomerase (cyclophilin)-like 4, SLC34A1 - solute carrier family 34 (type ii sodium/phosphate contranspor…
GO:0006139	nucleobase-containing compound metabolic process	2.94E-07	3.44E-04	1.32	16602	2469	1700	333	[CCNK - cyclin k, SMARCAD1 - swi/snf-related, matrix-associated actin-dependent regulator of chromatin, subfamily a, containing dead/h box 1, PCGF5 - polycomb group ring finger 5, GFPT1 - glutamine--fructose-6-phosphate transaminase 1, EXOSC10 - exosome component 10, TSN - translin, HSF1 - heat shock transcription factor 1, POLR3D - polymerase (rna) iii (dna directed) polypeptide d, 44kda, SF3A3 …
GO:0046483	heterocycle metabolic process	3.13E-07	3.40E-04	1.3	16602	2635	1700	352	[CCNK - cyclin k, SMARCAD1 - swi/snf-related, matrix-associated actin-dependent regulator of chromatin, subfamily a, containing dead/h box 1, PCGF5 - polycomb group ring finger 5, GFPT1 - glutamine--fructose-6-phosphate transaminase 1, EXOSC10 - exosome component 10, TSN - translin, HSF1 - heat shock transcription factor 1, POLR3D - polymerase (rna) iii (dna directed) polypeptide d, 44kda, SF3A3 …
GO:0006725	cellular aromatic compound metabolic process	4.66E-07	4.73E-04	1.3	16602	2679	1700	356	[CCNK - cyclin k, SMARCAD1 - swi/snf-related, matrix-associated actin-dependent regulator of chromatin, subfamily a, containing dead/h box 1, PCGF5 - polycomb group ring finger 5, GFPT1 - glutamine--fructose-6-phosphate transaminase 1, EXOSC10 - exosome component 10, TSN - translin, HSF1 - heat shock transcription factor 1, POLR3D - polymerase (rna) iii (dna directed) polypeptide d, 44kda, SF3A3 …
GO:1903050	regulation of proteolysis involved in cellular protein catabolic process	4.79E-07	4.56E-04	2.47	16602	202	1332	40	[PRKACA - protein kinase, camp-dependent, catalytic, alpha, ZER1 - zyg-11 related, cell cycle regulator, GPX1 - glutathione peroxidase 1, FAM122A - family with sequence similarity 122a, FBXW8 - f-box and wd repeat domain containing 8, UBQLN2 - ubiquilin 2, RNF217 - ring finger protein 217, NUB1 - negative regulator of ubiquitin-like proteins 1, WNT10B - wingless-type mmtv integration site family,…
GO:0030036	actin cytoskeleton organization	5.12E-07	4.58E-04	2.09	16602	320	1414	57	[MAPKAP1 - mitogen-activated protein kinase associated protein 1, CAPN3 - calpain 3, (p94), CTTN - cortactin, SPECC1 - sperm antigen with calponin homology and coiled-coil domains 1, ARHGEF10L - rho guanine nucleotide exchange factor (gef) 10-like, EHBP1L1 - eh domain binding protein 1-like 1, CDC42 - cell division cycle 42, ANLN - anillin, actin binding protein, NRP1 - neuropilin 1, ELMO1 - engu…
GO:0006464	cellular protein modification process	5.13E-07	4.34E-04	1.31	16602	2754	1560	338	[CCNK - cyclin k, SMARCAD1 - swi/snf-related, matrix-associated actin-dependent regulator of chromatin, subfamily a, containing dead/h box 1, PCGF5 - polycomb group ring finger 5, TRIM27 - tripartite motif containing 27, GFPT1 - glutamine--fructose-6-phosphate transaminase 1, MKRN2 - makorin ring finger protein 2, HSF1 - heat shock transcription factor 1, USP54 - ubiquitin specific peptidase 54, …
GO:0036211	protein modification process	5.13E-07	4.11E-04	1.31	16602	2754	1560	338	[CCNK - cyclin k, SMARCAD1 - swi/snf-related, matrix-associated actin-dependent regulator of chromatin, subfamily a, containing dead/h box 1, PCGF5 - polycomb group ring finger 5, TRIM27 - tripartite motif containing 27, GFPT1 - glutamine--fructose-6-phosphate transaminase 1, MKRN2 - makorin ring finger protein 2, HSF1 - heat shock transcription factor 1, USP54 - ubiquitin specific peptidase 54, …
GO:1903362	regulation of cellular protein catabolic process	1.39E-06	1.06E-03	2.3	16602	233	1332	43	[PRKACA - protein kinase, camp-dependent, catalytic, alpha, ZER1 - zyg-11 related, cell cycle regulator, GPX1 - glutathione peroxidase 1, FAM122A - family with sequence similarity 122a, FBXW8 - f-box and wd repeat domain containing 8, ABCA2 - atp-binding cassette, sub-family a (abc1), member 2, UBQLN2 - ubiquilin 2, RNF217 - ring finger protein 217, NUB1 - negative regulator of ubiquitin-like pro…
GO:0090304	nucleic acid metabolic process	1.84E-06	1.34E-03	1.34	16602	1969	1707	271	[SMARCAD1 - swi/snf-related, matrix-associated actin-dependent regulator of chromatin, subfamily a, containing dead/h box 1, CCNK - cyclin k, EXOSC10 - exosome component 10, TSN - translin, POLR3D - polymerase (rna) iii (dna directed) polypeptide d, 44kda, SF3A3 - splicing factor 3a, subunit 3, 60kda, HSF1 - heat shock transcription factor 1, MBNL2 - muscleblind-like splicing regulator 2, SUGP2 -…
GO:0030029	actin filament-based process	1.86E-06	1.29E-03	1.94	16602	381	1414	63	[MAPKAP1 - mitogen-activated protein kinase associated protein 1, CAPN3 - calpain 3, (p94), CTTN - cortactin, SPECC1 - sperm antigen with calponin homology and coiled-coil domains 1, ARHGEF10L - rho guanine nucleotide exchange factor (gef) 10-like, EHBP1L1 - eh domain binding protein 1-like 1, CDC42 - cell division cycle 42, GSN - gelsolin, ANLN - anillin, actin binding protein, MYO1F - myosin if…
GO:1901360	organic cyclic compound metabolic process	2.24E-06	1.48E-03	1.27	16602	2889	1700	375	[CCNK - cyclin k, SMARCAD1 - swi/snf-related, matrix-associated actin-dependent regulator of chromatin, subfamily a, containing dead/h box 1, PCGF5 - polycomb group ring finger 5, GFPT1 - glutamine--fructose-6-phosphate transaminase 1, EXOSC10 - exosome component 10, TSN - translin, HSF1 - heat shock transcription factor 1, POLR3D - polymerase (rna) iii (dna directed) polypeptide d, 44kda, SF3A3 …
GO:0016043	cellular component organization	2.44E-06	1.55E-03	1.2	16602	4754	1528	527	[AFG3L2 - afg3 atpase family member 3-like 2 (s. cerevisiae), PCGF5 - polycomb group ring finger 5, SF3A3 - splicing factor 3a, subunit 3, 60kda, COIL - coilin, PITPNM1 - phosphatidylinositol transfer protein, membrane-associated 1, FBXO18 - f-box protein, helicase, 18, ABCA2 - atp-binding cassette, sub-family a (abc1), member 2, CORO1C - coronin, actin binding protein, 1c, PLXNB1 - plexin b1, MT…
GO:0009987	cellular process	2.49E-06	1.52E-03	1.08	16602	12623	1268	1039	[GFPT1 - glutamine--fructose-6-phosphate transaminase 1, EXOSC10 - exosome component 10, SF3A3 - splicing factor 3a, subunit 3, 60kda, USP54 - ubiquitin specific peptidase 54, SEPT4 - septin 4, ABCA2 - atp-binding cassette, sub-family a (abc1), member 2, WFIKKN1 - wap, follistatin/kazal, immunoglobulin, kunitz and netrin domain containing 1, OS9 - osteosarcoma amplified 9, endoplasmic reticulum l…
baculoviral iap repeat containing 6, DDX11 - dead/h (asp-glu-ala-asp/his) box helicase 11, WDR18 - wd repeat domain 18, ZDHHC20 - zinc finger, dhhc-type containing 20, MOCS2 - molybdenum cofactor synthesis 2, CNOT6 - ccr4-not transcription complex, subunit 6, CYP4B1 - cytochrome p450, family 4, subfamily b, polypeptide 1, ANKRD27 - ankyrin repeat domain 27 (vps9 domain), IL20RA - interleukin 20 r…
GO:0051128	regulation of cellular component organization	3.36E-06	1.96E-03	1.3	16602	2331	1697	310	[TRIM27 - tripartite motif containing 27, EXOSC10 - exosome component 10, MAPRE3 - microtubule-associated protein, rp/eb family, member 3, CTTN - cortactin, HSF1 - heat shock transcription factor 1, SPTBN4 - spectrin, beta, non-erythrocytic 4, PLD6 - phospholipase d family, member 6, ABCA2 - atp-binding cassette, sub-family a (abc1), member 2, LIG3 - ligase iii, dna, atp-dependent, CORO1C - coron…
GO:0044267	cellular protein metabolic process	3.89E-06	2.19E-03	1.27	16602	3032	1560	361	[CCNK - cyclin k, AFG3L2 - afg3 atpase family member 3-like 2 (s. cerevisiae), SMARCAD1 - swi/snf-related, matrix-associated actin-dependent regulator of chromatin, subfamily a, containing dead/h box 1, PCGF5 - polycomb group ring finger 5, TRIM27 - tripartite motif containing 27, GFPT1 - glutamine--fructose-6-phosphate transaminase 1, MKRN2 - makorin ring finger protein 2, HSF1 - heat shock tran…
GO:0006793	phosphorus metabolic process	7.33E-06	3.98E-03	1.35	16602	1863	1575	238	[CCNK - cyclin k, GFPT1 - glutamine--fructose-6-phosphate transaminase 1, BMX - bmx non-receptor tyrosine kinase, HSF1 - heat shock transcription factor 1, PITPNM1 - phosphatidylinositol transfer protein, membrane-associated 1, PLD6 - phospholipase d family, member 6, SPEG - speg complex locus, CARD11 - caspase recruitment domain family, member 11, PML - promyelocytic leukemia, PPP1R15B - protein…
GO:0071840	cellular component organization or biogenesis	8.65E-06	4.54E-03	1.19	16602	4799	1528	527	[AFG3L2 - afg3 atpase family member 3-like 2 (s. cerevisiae), PCGF5 - polycomb group ring finger 5, SF3A3 - splicing factor 3a, subunit 3, 60kda, COIL - coilin, PITPNM1 - phosphatidylinositol transfer protein, membrane-associated 1, FBXO18 - f-box protein, helicase, 18, ABCA2 - atp-binding cassette, sub-family a (abc1), member 2, CORO1C - coronin, actin binding protein, 1c, PLXNB1 - plexin b1, MT…
GO:0006796	phosphate-containing compound metabolic process	1.12E-05	5.68E-03	1.34	16602	1837	1575	234	[CCNK - cyclin k, GFPT1 - glutamine--fructose-6-phosphate transaminase 1, BMX - bmx non-receptor tyrosine kinase, HSF1 - heat shock transcription factor 1, PITPNM1 - phosphatidylinositol transfer protein, membrane-associated 1, PLD6 - phospholipase d family, member 6, SPEG - speg complex locus, CARD11 - caspase recruitment domain family, member 11, PML - promyelocytic leukemia, PPP1R15B - protein…
GO:0016070	RNA metabolic process	1.12E-05	5.51E-03	1.38	16602	1392	1698	197	[CCNK - cyclin k, EXOSC10 - exosome component 10, TSN - translin, HSF1 - heat shock transcription factor 1, POLR3D - polymerase (rna) iii (dna directed) polypeptide d, 44kda, SF3A3 - splicing factor 3a, subunit 3, 60kda, MBNL2 - muscleblind-like splicing regulator 2, AARS - alanyl-trna synthetase, SUGP2 - surp and g patch domain containing 2, SF3A1 - splicing factor 3a, subunit 1, 120kda, PLD6 - …
GO:0033043	regulation of organelle organization	1.33E-05	6.34E-03	1.45	16602	1193	1500	156	[TRIM27 - tripartite motif containing 27, PHLDB2 - pleckstrin homology-like domain, family b, member 2, MAPRE3 - microtubule-associated protein, rp/eb family, member 3, RTEL1 - regulator of telomere elongation helicase 1, EXOSC10 - exosome component 10, CTTN - cortactin, ATXN2L - ataxin 2-like, PARN - poly(a)-specific ribonuclease, ARHGEF10L - rho guanine nucleotide exchange factor (gef) 10-like,…
GO:0034641	cellular nitrogen compound metabolic process	1.37E-05	6.32E-03	1.25	16602	2940	1700	375	[CCNK - cyclin k, SMARCAD1 - swi/snf-related, matrix-associated actin-dependent regulator of chromatin, subfamily a, containing dead/h box 1, PCGF5 - polycomb group ring finger 5, GFPT1 - glutamine--fructose-6-phosphate transaminase 1, EXOSC10 - exosome component 10, TSN - translin, HSF1 - heat shock transcription factor 1, POLR3D - polymerase (rna) iii (dna directed) polypeptide d, 44kda, SF3A3 …
GO:0032434	regulation of proteasomal ubiquitin-dependent protein catabolic process	1.46E-05	6.53E-03	2.76	16602	122	1332	27	[ZER1 - zyg-11 related, cell cycle regulator, FAM122A - family with sequence similarity 122a, FBXW8 - f-box and wd repeat domain containing 8, RNF217 - ring finger protein 217, UBQLN2 - ubiquilin 2, WNT10B - wingless-type mmtv integration site family, member 10b, NUB1 - negative regulator of ubiquitin-like proteins 1, HERPUD1 - homocysteine-inducible, endoplasmic reticulum stress-inducible, ubiqu…
GO:0045053	protein retention in Golgi apparatus	1.59E-05	6.93E-03	11.88	16602	5	1398	5	[SORL1 - sortilin-related receptor, l(dlr class) a repeats containing, VPS13D - vacuolar protein sorting 13 homolog d (s. cerevisiae), VPS13C - vacuolar protein sorting 13 homolog c (s. cerevisiae), GOLPH3 - golgi phosphoprotein 3 (coat-protein), VPS13A - vacuolar protein sorting 13 homolog a (s. cerevisiae)]
GO:0042176	regulation of protein catabolic process	1.69E-05	7.15E-03	1.85	16602	358	1508	60	[PRKACA - protein kinase, camp-dependent, catalytic, alpha, ZER1 - zyg-11 related, cell cycle regulator, CAMLG - calcium modulating ligand, ABCA2 - atp-binding cassette, sub-family a (abc1), member 2, UBQLN2 - ubiquilin 2, RNF217 - ring finger protein 217, OS9 - osteosarcoma amplified 9, endoplasmic reticulum lectin, WNT10B - wingless-type mmtv integration site family, member 10b, DDB1 - damage-s…
GO:2000058	regulation of ubiquitin-dependent protein catabolic process	2.02E-05	8.32E-03	2.48	16602	146	1332	29	[ZER1 - zyg-11 related, cell cycle regulator, FAM122A - family with sequence similarity 122a, FBXW8 - f-box and wd repeat domain containing 8, RNF217 - ring finger protein 217, UBQLN2 - ubiquilin 2, WNT10B - wingless-type mmtv integration site family, member 10b, NUB1 - negative regulator of ubiquitin-like proteins 1, HERPUD1 - homocysteine-inducible, endoplasmic reticulum stress-inducible, ubiqu…
GO:0016032	viral process	2.41E-05	9.66E-03	4.19	16602	606	98	15	[SMU1 - smu-1 suppressor of mec-8 and unc-52 homolog (c. elegans), BECN1 - beclin 1, autophagy related, KIAA0319L - kiaa0319-like, PI4KA - phosphatidylinositol 4-kinase, catalytic, alpha, SND1 - staphylococcal nuclease and tudor domain containing 1, IKBKB - inhibitor of kappa light polypeptide gene enhancer in b-cells, kinase beta, DDB1 - damage-specific dna binding protein 1, 127kda, PRMT6 - pro…
GO:0044403	symbiont process	2.41E-05	9.41E-03	4.19	16602	606	98	15	[SMU1 - smu-1 suppressor of mec-8 and unc-52 homolog (c. elegans), BECN1 - beclin 1, autophagy related, KIAA0319L - kiaa0319-like, PI4KA - phosphatidylinositol 4-kinase, catalytic, alpha, SND1 - staphylococcal nuclease and tudor domain containing 1, IKBKB - inhibitor of kappa light polypeptide gene enhancer in b-cells, kinase beta, PRMT6 - protein arginine methyltransferase 6, DDB1 - damage-speci…
GO:0016192	vesicle-mediated transport	3.15E-05	1.20E-02	1.51	16602	1500	879	120	[TRIM27 - tripartite motif containing 27, EXOC7 - exocyst complex component 7, LMF1 - lipase maturation factor 1, SEC31B - sec31 homolog b (s. cerevisiae), FN1 - fibronectin 1, CTTN - cortactin, CDC42 - cell division cycle 42, GSN - gelsolin, PRTN3 - proteinase 3, ERGIC1 - endoplasmic reticulum-golgi intermediate compartment (ergic) 1, CORO1C - coronin, actin binding protein, 1c, RIN1 - ras and r…
GO:0032270	positive regulation of cellular protein metabolic process	4.90E-05	1.82E-02	1.39	16602	1441	1436	173	[CCNK - cyclin k, MAPKAP1 - mitogen-activated protein kinase associated protein 1, MAPRE3 - microtubule-associated protein, rp/eb family, member 3, FN1 - fibronectin 1, XIAP - x-linked inhibitor of apoptosis, PAIP1 - poly(a) binding protein interacting protein 1, HSF1 - heat shock transcription factor 1, CDC42 - cell division cycle 42, FLT4 - fms-related tyrosine kinase 4, GSN - gelsolin, FBXO18 …
GO:0007163	establishment or maintenance of cell polarity	4.98E-05	1.80E-02	2.58	16602	153	1052	25	[MAPKAP1 - mitogen-activated protein kinase associated protein 1, SCRIB - scribbled planar cell polarity protein, DLG3 - discs, large homolog 3 (drosophila), DLG2 - discs, large homolog 2 (drosophila), SIPA1L3 - signal-induced proliferation-associated 1 like 3, CDC42 - cell division cycle 42, SOGA2 - soga family member 2, MYH9 - myosin, heavy chain 9, non-muscle, CTNNA1 - catenin (cadherin-associ…
GO:0032970	regulation of actin filament-based process	5.66E-05	2.00E-02	1.9	16602	348	1257	50	[TRIM27 - tripartite motif containing 27, PHLDB2 - pleckstrin homology-like domain, family b, member 2, CTNNA3 - catenin (cadherin-associated protein), alpha 3, CTTN - cortactin, ARHGEF10L - rho guanine nucleotide exchange factor (gef) 10-like, CDC42 - cell division cycle 42, GSN - gelsolin, SDC4 - syndecan 4, NRP1 - neuropilin 1, MTPN - myotrophin, TRPM2 - transient receptor potential cation cha…
GO:0044419	interspecies interaction between organisms	6.03E-05	2.08E-02	3.37	16602	765	116	18	[SMU1 - smu-1 suppressor of mec-8 and unc-52 homolog (c. elegans), BECN1 - beclin 1, autophagy related, KIAA0319L - kiaa0319-like, PI4KA - phosphatidylinositol 4-kinase, catalytic, alpha, SND1 - staphylococcal nuclease and tudor domain containing 1, KDM4A - lysine (k)-specific demethylase 4a, IKBKB - inhibitor of kappa light polypeptide gene enhancer in b-cells, kinase beta, DDB1 - damage-specifi…
GO:0031532	actin cytoskeleton reorganization	6.29E-05	2.13E-02	3.48	16602	54	1414	16	[ATP2C1 - atpase, ca++ transporting, type 2c, member 1, CTTN - cortactin, PARVG - parvin, gamma, MYH9 - myosin, heavy chain 9, non-muscle, MICALL2 - mical-like 2, NRP1 - neuropilin 1, GRB2 - growth factor receptor-bound protein 2, CAPN10 - calpain 10, S1PR1 - sphingosine-1-phosphate receptor 1, RICTOR - rptor independent companion of mtor, complex 2, PAK1 - p21 protein (cdc42/rac)-activated kinas…
GO:0060341	regulation of cellular localization	7.64E-05	2.53E-02	1.47	16602	840	1654	123	[CDC42 - cell division cycle 42, GSN - gelsolin, SOGA2 - soga family member 2, ABCA2 - atp-binding cassette, sub-family a (abc1), member 2, OS9 - osteosarcoma amplified 9, endoplasmic reticulum lectin, ZDHHC3 - zinc finger, dhhc-type containing 3, C2CD5 - c2 calcium-dependent domain containing 5, PML - promyelocytic leukemia, PPFIA1 - protein tyrosine phosphatase, receptor type, f polypeptide (pt…
GO:0006897	endocytosis	7.99E-05	2.59E-02	2.07	16602	412	780	40	[AP2A2 - adaptor-related protein complex 2, alpha 2 subunit, SCRIB - scribbled planar cell polarity protein, STAB1 - stabilin 1, RIN3 - ras and rab interactor 3, CTTN - cortactin, GAK - cyclin g associated kinase, BAI1 - brain-specific angiogenesis inhibitor 1, CDC42 - cell division cycle 42, AP3M1 - adaptor-related protein complex 3, mu 1 subunit, PRTN3 - proteinase 3, ARRB1 - arrestin, beta 1, …
GO:0097485	neuron projection guidance	8.29E-05	2.63E-02	1.98	16602	247	1426	42	[BCL11B - b-cell cll/lymphoma 11b (zinc finger protein), TMEFF1 - transmembrane protein with egf-like and two follistatin-like domains 1, LGR6 - leucine-rich repeat containing g protein-coupled receptor 6, PTPRM - protein tyrosine phosphatase, receptor type, m, PIK3R1 - phosphoinositide-3-kinase, regulatory subunit 1 (alpha), GRB10 - growth factor receptor-bound protein 10, NRP1 - neuropilin 1, N…
GO:0032784	regulation of DNA-templated transcription, elongation	8.54E-05	2.65E-02	3.78	16602	45	1366	14	[CCNK - cyclin k, SCAF8 - sr-related ctd-associated factor 8, HTATSF1 - hiv-1 tat specific factor 1, RNF168 - ring finger protein 168, e3 ubiquitin protein ligase, BRD4 - bromodomain containing 4, LEO1 - leo1, paf1/rna polymerase ii complex component, homolog (s. cerevisiae), TCERG1 - transcription elongation regulator 1, SUPT6H - suppressor of ty 6 homolog (s. cerevisiae), KIAA1967 - kiaa1967, Z…
GO:0051247	positive regulation of protein metabolic process	1.00E-04	3.05E-02	1.36	16602	1520	1436	179	[CCNK - cyclin k, MAPKAP1 - mitogen-activated protein kinase associated protein 1, MAPRE3 - microtubule-associated protein, rp/eb family, member 3, FN1 - fibronectin 1, XIAP - x-linked inhibitor of apoptosis, PAIP1 - poly(a) binding protein interacting protein 1, HSF1 - heat shock transcription factor 1, CDC42 - cell division cycle 42, FLT4 - fms-related tyrosine kinase 4, GSN - gelsolin, FBXO18 …
GO:0033554	cellular response to stress	1.13E-04	3.36E-02	1.35	16602	1472	1555	186	[RNF169 - ring finger protein 169, CCNK - cyclin k, GFPT1 - glutamine--fructose-6-phosphate transaminase 1, RTEL1 - regulator of telomere elongation helicase 1, XIAP - x-linked inhibitor of apoptosis, HSF1 - heat shock transcription factor 1, TM7SF3 - transmembrane 7 superfamily member 3, HDAC10 - histone deacetylase 10, ARHGEF10L - rho guanine nucleotide exchange factor (gef) 10-like, HELQ - hel…
GO:0019438	aromatic compound biosynthetic process	1.27E-04	3.73E-02	1.42	16602	969	1681	139	[CCNK - cyclin k, MED24 - mediator complex subunit 24, GFPT1 - glutamine--fructose-6-phosphate transaminase 1, HSF1 - heat shock transcription factor 1, POLR3D - polymerase (rna) iii (dna directed) polypeptide d, 44kda, INTS5 - integrator complex subunit 5, DDC - dopa decarboxylase (aromatic l-amino acid decarboxylase), LIG3 - ligase iii, dna, atp-dependent, NR6A1 - nuclear receptor subfamily 6, …
GO:0030858	positive regulation of epithelial cell differentiation	1.37E-04	3.93E-02	276.7	16602	60	2	2	[PRKCH - protein kinase c, eta, ADD1 - adducin 1 (alpha)]
GO:0044087	regulation of cellular component biogenesis	1.43E-04	4.04E-02	3.42	16602	894	87	16	[MED24 - mediator complex subunit 24, ADD1 - adducin 1 (alpha), DNM2 - dynamin 2, TBCD - tubulin folding cofactor d, IKBKB - inhibitor of kappa light polypeptide gene enhancer in b-cells, kinase beta, LIMCH1 - lim and calponin homology domains 1, PLEKHM1 - pleckstrin homology domain containing, family m (with run domain) member 1, DDB1 - damage-specific dna binding protein 1, 127kda, PRKCH - prot…
GO:0016071	mRNA metabolic process	1.46E-04	4.03E-02	1.82	16602	564	858	53	[TFIP11 - tuftelin interacting protein 11, EXOSC10 - exosome component 10, PARN - poly(a)-specific ribonuclease, MBNL2 - muscleblind-like splicing regulator 2, SUGP2 - surp and g patch domain containing 2, SF3A1 - splicing factor 3a, subunit 1, 120kda, HNRNPM - heterogeneous nuclear ribonucleoprotein m, PPP4R2 - protein phosphatase 4, regulatory subunit 2, UPF1 - upf1 regulator of nonsense transc…
GO:0090316	positive regulation of intracellular protein transport	1.51E-04	4.09E-02	2.17	16602	143	1607	30	[PRKAA1 - protein kinase, amp-activated, alpha 1 catalytic subunit, PRKACA - protein kinase, camp-dependent, catalytic, alpha, CDC42 - cell division cycle 42, SOGA2 - soga family member 2, PIK3R1 - phosphoinositide-3-kinase, regulatory subunit 1 (alpha), CHRM1 - cholinergic receptor, muscarinic 1, TM9SF4 - transmembrane 9 superfamily protein member 4, LEPROT - leptin receptor overlapping transcri…
GO:0034654	nucleobase-containing compound biosynthetic process	1.51E-04	4.02E-02	1.78	16602	899	603	58	[INTS9 - integrator complex subunit 9, MED24 - mediator complex subunit 24, GFPT1 - glutamine--fructose-6-phosphate transaminase 1, TK2 - thymidine kinase 2, mitochondrial, LIG3 - ligase iii, dna, atp-dependent, NR6A1 - nuclear receptor subfamily 6, group a, member 1, GTF2A2 - general transcription factor iia, 2, 12kda, AGPAT3 - 1-acylglycerol-3-phosphate o-acyltransferase 3, NOTCH3 - notch 3, GT…
GO:0009057	macromolecule catabolic process	1.51E-04	3.96E-02	2.08	16602	885	342	38	[CNOT6 - ccr4-not transcription complex, subunit 6, ARNTL - aryl hydrocarbon receptor nuclear translocator-like, AP2A2 - adaptor-related protein complex 2, alpha 2 subunit, LONP1 - lon peptidase 1, mitochondrial, DENND3 - denn/madd domain containing 3, EXOSC10 - exosome component 10, CAPN3 - calpain 3, (p94), ANAPC5 - anaphase promoting complex subunit 5, PARN - poly(a)-specific ribonuclease, NPL…
GO:0007411	axon guidance	1.56E-04	4.02E-02	1.94	16602	246	1426	41	[BCL11B - b-cell cll/lymphoma 11b (zinc finger protein), TMEFF1 - transmembrane protein with egf-like and two follistatin-like domains 1, LGR6 - leucine-rich repeat containing g protein-coupled receptor 6, PTPRM - protein tyrosine phosphatase, receptor type, m, PIK3R1 - phosphoinositide-3-kinase, regulatory subunit 1 (alpha), GRB10 - growth factor receptor-bound protein 10, NRP1 - neuropilin 1, N…
GO:0044093	positive regulation of molecular function	1.63E-04	4.13E-02	1.32	16602	1633	1579	205	[RFNG - rfng o-fucosylpeptide 3-beta-n-acetylglucosaminyltransferase, CCNK - cyclin k, TRIM27 - tripartite motif containing 27, AGAP1 - arfgap with gtpase domain, ankyrin repeat and ph domain 1, MAPKAP1 - mitogen-activated protein kinase associated protein 1, MAPRE3 - microtubule-associated protein, rp/eb family, member 3, HSF1 - heat shock transcription factor 1, CORO1C - coronin, actin binding …
GO:0051493	regulation of cytoskeleton organization	1.67E-04	4.16E-02	1.62	16602	500	1493	73	[CCSAP - centriole, cilia and spindle-associated protein, PRKAA1 - protein kinase, amp-activated, alpha 1 catalytic subunit, TRIM27 - tripartite motif containing 27, PHLDB2 - pleckstrin homology-like domain, family b, member 2, CDK5RAP2 - cdk5 regulatory subunit associated protein 2, MAPRE3 - microtubule-associated protein, rp/eb family, member 3, EML2 - echinoderm microtubule associated protein …
GO:0032436	positive regulation of proteasomal ubiquitin-dependent protein catabolic process	1.75E-04	4.29E-02	2.92	16602	81	1332	19	[CBFA2T3 - core-binding factor, runt domain, alpha subunit 2; translocated to, 3, SUMO1 - small ubiquitin-like modifier 1, ZER1 - zyg-11 related, cell cycle regulator, HSPBP1 - hspa (heat shock 70kda) binding protein, cytoplasmic cochaperone 1, RNF19A - ring finger protein 19a, e3 ubiquitin protein ligase, TRIB2 - tribbles homolog 2 (drosophila), FAM122A - family with sequence similarity 122a, FB…
GO:0000354	cis assembly of pre-catalytic spliceosome	1.78E-04	4.29E-02	105.75	16602	2	157	2	[DDX23 - dead (asp-glu-ala-asp) box polypeptide 23, SNRNP200 - small nuclear ribonucleoprotein 200kda (u5)]
GO:0009894	regulation of catabolic process	1.81E-04	4.29E-02	1.44	16602	930	1508	122	[FASTKD1 - fast kinase domains 1, TRIM27 - tripartite motif containing 27, EXOC7 - exocyst complex component 7, PAIP1 - poly(a) binding protein interacting protein 1, SEC13 - sec13 homolog (s. cerevisiae), CTTN - cortactin, HSF1 - heat shock transcription factor 1, PARN - poly(a)-specific ribonuclease, SOGA2 - soga family member 2, ABCA2 - atp-binding cassette, sub-family a (abc1), member 2, OS9 …
GO:0007010	cytoskeleton organization	1.85E-04	4.32E-02	1.53	16602	819	1261	95	[CCSAP - centriole, cilia and spindle-associated protein, PHLDB2 - pleckstrin homology-like domain, family b, member 2, MAPKAP1 - mitogen-activated protein kinase associated protein 1, MAPRE3 - microtubule-associated protein, rp/eb family, member 3, CTTN - cortactin, CAPN3 - calpain 3, (p94), XIAP - x-linked inhibitor of apoptosis, EML2 - echinoderm microtubule associated protein like 2, SPECC1 -…
GO:0048518	positive regulation of biological process	1.91E-04	4.41E-02	1.16	16602	5468	1453	553	[PCGF5 - polycomb group ring finger 5, NFATC2IP - nuclear factor of activated t-cells, cytoplasmic, calcineurin-dependent 2 interacting protein, DDX60 - dead (asp-glu-ala-asp) box polypeptide 60, FBXO18 - f-box protein, helicase, 18, ABCA2 - atp-binding cassette, sub-family a (abc1), member 2, SEPT4 - septin 4, CORO1C - coronin, actin binding protein, 1c, CARD11 - caspase recruitment domain famil…
GO:0018130	heterocycle biosynthetic process	2.15E-04	4.88E-02	1.41	16602	963	1681	137	[CCNK - cyclin k, MED24 - mediator complex subunit 24, GFPT1 - glutamine--fructose-6-phosphate transaminase 1, POLR3D - polymerase (rna) iii (dna directed) polypeptide d, 44kda, HSF1 - heat shock transcription factor 1, INTS5 - integrator complex subunit 5, DDC - dopa decarboxylase (aromatic l-amino acid decarboxylase), LIG3 - ligase iii, dna, atp-dependent, NR6A1 - nuclear receptor subfamily 6, …
GO:0032989	cellular component morphogenesis	2.18E-04	4.88E-02	1.65	16602	409	1624	66	[AFG3L2 - afg3 atpase family member 3-like 2 (s. cerevisiae), CTTN - cortactin, FN1 - fibronectin 1, SIPA1L3 - signal-induced proliferation-associated 1 like 3, CDC42 - cell division cycle 42, SPTBN4 - spectrin, beta, non-erythrocytic 4, HES1 - hairy and enhancer of split 1, (drosophila), PLXNB1 - plexin b1, NRP1 - neuropilin 1, SHANK3 - sh3 and multiple ankyrin repeat domains 3, WNT7B - wingless…
GO:0010720	positive regulation of cell development	2.19E-04	4.82E-02	32.68	16602	508	3	3	[PRKCH - protein kinase c, eta, NEDD4L - neural precursor cell expressed, developmentally down-regulated 4-like, e3 ubiquitin protein ligase, ADD1 - adducin 1 (alpha)]
GO:0098880	maintenance of postsynaptic specialization structure	2.19E-04	4.77E-02	14.6	16602	6	758	4	[DLG3 - discs, large homolog 3 (drosophila), ARF6 - adp-ribosylation factor 6, DLG2 - discs, large homolog 2 (drosophila), OPHN1 - oligophrenin 1]
GO:0033157	regulation of intracellular protein transport	2.27E-04	4.86E-02	1.91	16602	216	1607	40	[PRKAA1 - protein kinase, amp-activated, alpha 1 catalytic subunit, PRKACA - protein kinase, camp-dependent, catalytic, alpha, IFI27 - interferon, alpha-inducible protein 27, CDC42 - cell division cycle 42, SOGA2 - soga family member 2, XPO1 - exportin 1 (crm1 homolog, yeast), PIK3R1 - phosphoinositide-3-kinase, regulatory subunit 1 (alpha), CHRM1 - cholinergic receptor, muscarinic 1, SUPT6H - su…
GO:1901362	organic cyclic compound biosynthetic process	2.44E-04	5.15E-02	1.38	16602	1091	1681	152	[CCNK - cyclin k, MED24 - mediator complex subunit 24, GFPT1 - glutamine--fructose-6-phosphate transaminase 1, POLR3D - polymerase (rna) iii (dna directed) polypeptide d, 44kda, HSF1 - heat shock transcription factor 1, INTS5 - integrator complex subunit 5, STARD3NL - stard3 n-terminal like, DDC - dopa decarboxylase (aromatic l-amino acid decarboxylase), LIG3 - ligase iii, dna, atp-dependent, NR6…
GO:0006974	cellular response to DNA damage stimulus	2.47E-04	5.14E-02	1.52	16602	685	1485	93	[RNF169 - ring finger protein 169, CCNK - cyclin k, TFIP11 - tuftelin interacting protein 11, VAV3 - vav 3 guanine nucleotide exchange factor, RTEL1 - regulator of telomere elongation helicase 1, XIAP - x-linked inhibitor of apoptosis, HSF1 - heat shock transcription factor 1, HDAC10 - histone deacetylase 10, HELQ - helicase, polq-like, XPC - xeroderma pigmentosum, complementation group c, FANCA …
GO:0044265	cellular macromolecule catabolic process	2.51E-04	5.17E-02	2.16	16602	741	342	33	[AP2A2 - adaptor-related protein complex 2, alpha 2 subunit, CNOT6 - ccr4-not transcription complex, subunit 6, ARNTL - aryl hydrocarbon receptor nuclear translocator-like, LONP1 - lon peptidase 1, mitochondrial, DENND3 - denn/madd domain containing 3, EXOSC10 - exosome component 10, ANAPC5 - anaphase promoting complex subunit 5, PARN - poly(a)-specific ribonuclease, NPLOC4 - nuclear protein loca…
GO:0006397	mRNA processing	2.63E-04	5.34E-02	1.89	16602	395	980	44	[SCAF8 - sr-related ctd-associated factor 8, SMU1 - smu-1 suppressor of mec-8 and unc-52 homolog (c. elegans), TFIP11 - tuftelin interacting protein 11, PABPC1L - poly(a) binding protein, cytoplasmic 1-like, SPEN - spen homolog, transcriptional regulator (drosophila), POLDIP3 - polymerase (dna-directed), delta interacting protein 3, SF3A3 - splicing factor 3a, subunit 3, 60kda, HSF1 - heat shock …
GO:0030163	protein catabolic process	2.64E-04	5.29E-02	12.27	16602	398	17	5	[ARNTL - aryl hydrocarbon receptor nuclear translocator-like, DDB1 - damage-specific dna binding protein 1, 127kda, DENND3 - denn/madd domain containing 3, NEDD4L - neural precursor cell expressed, developmentally down-regulated 4-like, e3 ubiquitin protein ligase, ANAPC5 - anaphase promoting complex subunit 5]
GO:0006996	organelle organization	2.68E-04	5.30E-02	1.27	16602	2206	1528	257	[AFG3L2 - afg3 atpase family member 3-like 2 (s. cerevisiae), SMARCAD1 - swi/snf-related, matrix-associated actin-dependent regulator of chromatin, subfamily a, containing dead/h box 1, BBIP1 - bbsome interacting protein 1, MAPKAP1 - mitogen-activated protein kinase associated protein 1, MAPRE3 - microtubule-associated protein, rp/eb family, member 3, CTTN - cortactin, SPECC1 - sperm antigen with…
GO:0007264	small GTPase mediated signal transduction	2.69E-04	5.25E-02	1.99	16602	240	1249	36	[ARHGEF1 - rho guanine nucleotide exchange factor (gef) 1, VAV3 - vav 3 guanine nucleotide exchange factor, EPS8L2 - eps8-like 2, ARHGDIG - rho gdp dissociation inhibitor (gdi) gamma, SHC2 - shc (src homology 2 domain containing) transforming protein 2, CDC42 - cell division cycle 42, ELMO1 - engulfment and cell motility 1, GRB2 - growth factor receptor-bound protein 2, ABR - active bcr-related, …
GO:0032879	regulation of localization	2.78E-04	5.36E-02	1.24	16602	2474	1641	303	[TRIM27 - tripartite motif containing 27, CTNNA3 - catenin (cadherin-associated protein), alpha 3, EXOSC10 - exosome component 10, SPTBN4 - spectrin, beta, non-erythrocytic 4, SEPT4 - septin 4, ABCA2 - atp-binding cassette, sub-family a (abc1), member 2, CORO1C - coronin, actin binding protein, 1c, ZDHHC3 - zinc finger, dhhc-type containing 3, OS9 - osteosarcoma amplified 9, endoplasmic reticulum…
GO:0030856	regulation of epithelial cell differentiation	3.34E-04	6.36E-02	118.59	16602	140	2	2	[PRKCH - protein kinase c, eta, ADD1 - adducin 1 (alpha)]
GO:0060284	regulation of cell development	3.34E-04	6.28E-02	3.18	16602	879	95	16	[ARNTL - aryl hydrocarbon receptor nuclear translocator-like, ADD1 - adducin 1 (alpha), BCL11B - b-cell cll/lymphoma 11b (zinc finger protein), PLXNB2 - plexin b2, DNM2 - dynamin 2, RNF10 - ring finger protein 10, IKBKB - inhibitor of kappa light polypeptide gene enhancer in b-cells, kinase beta, PRKCH - protein kinase c, eta, NEDD4L - neural precursor cell expressed, developmentally down-regulat…
GO:0043085	positive regulation of catalytic activity	3.40E-04	6.31E-02	1.34	16602	1316	1588	169	[CCNK - cyclin k, MAPKAP1 - mitogen-activated protein kinase associated protein 1, AGAP1 - arfgap with gtpase domain, ankyrin repeat and ph domain 1, MAPRE3 - microtubule-associated protein, rp/eb family, member 3, LMF1 - lipase maturation factor 1, FN1 - fibronectin 1, HSF1 - heat shock transcription factor 1, NOXO1 - nadph oxidase organizer 1, PARN - poly(a)-specific ribonuclease, ARHGEF10L - r…
GO:0042351	'de novo' GDP-L-fucose biosynthetic process	3.55E-04	6.52E-02	64.85	16602	2	256	2	[TSTA3 - tissue specific transplantation antigen p35b, GMDS - gdp-mannose 4,6-dehydratase]
GO:0048522	positive regulation of cellular process	3.71E-04	6.72E-02	1.16	16602	4873	1453	496	[PCGF5 - polycomb group ring finger 5, NFATC2IP - nuclear factor of activated t-cells, cytoplasmic, calcineurin-dependent 2 interacting protein, DDX60 - dead (asp-glu-ala-asp) box polypeptide 60, FBXO18 - f-box protein, helicase, 18, ABCA2 - atp-binding cassette, sub-family a (abc1), member 2, SEPT4 - septin 4, CORO1C - coronin, actin binding protein, 1c, CARD11 - caspase recruitment domain famil…
GO:0050808	synapse organization	3.90E-04	6.99E-02	2.03	16602	186	1409	32	[AFG3L2 - afg3 atpase family member 3-like 2 (s. cerevisiae), DLG3 - discs, large homolog 3 (drosophila), DLG2 - discs, large homolog 2 (drosophila), TNC - tenascin c, CDC42 - cell division cycle 42, UTRN - utrophin, NRXN1 - neurexin 1, PLXNB1 - plexin b1, NRXN2 - neurexin 2, DCTN1 - dynactin 1, WNT7B - wingless-type mmtv integration site family, member 7b, MAPT - microtubule-associated protein t…
GO:0070831	basement membrane assembly	3.92E-04	6.94E-02	6.54	16602	10	1524	6	[PXDN - peroxidasin homolog (drosophila), PLOD3 - procollagen-lysine, 2-oxoglutarate 5-dioxygenase 3, NTNG2 - netrin g2, LAMB4 - laminin, beta 4, NTNG1 - netrin g1, LAMB2 - laminin, beta 2 (laminin s)]
GO:0110020	regulation of actomyosin structure organization	4.06E-04	7.10E-02	2.6	16602	91	1472	21	[CLASP2 - cytoplasmic linker associated protein 2, PHLDB2 - pleckstrin homology-like domain, family b, member 2, SORBS3 - sorbin and sh3 domain containing 3, SH3PXD2B - sh3 and px domains 2b, RAPGEF3 - rap guanine nucleotide exchange factor (gef) 3, EVL - enah/vasp-like, ARHGEF10L - rho guanine nucleotide exchange factor (gef) 10-like, CDC42 - cell division cycle 42, ROCK2 - rho-associated, coile…
GO:1903827	regulation of cellular protein localization	4.25E-04	7.34E-02	1.56	16602	496	1630	76	[NMT1 - n-myristoyltransferase 1, PRKAA1 - protein kinase, amp-activated, alpha 1 catalytic subunit, PRKACA - protein kinase, camp-dependent, catalytic, alpha, IFI27 - interferon, alpha-inducible protein 27, CDC42 - cell division cycle 42, GSN - gelsolin, SOGA2 - soga family member 2, XPO1 - exportin 1 (crm1 homolog, yeast), ABCA2 - atp-binding cassette, sub-family a (abc1), member 2, CHRM1 - cho…
GO:1901800	positive regulation of proteasomal protein catabolic process	4.27E-04	7.30E-02	2.62	16602	100	1332	21	[CBFA2T3 - core-binding factor, runt domain, alpha subunit 2; translocated to, 3, SUMO1 - small ubiquitin-like modifier 1, ZER1 - zyg-11 related, cell cycle regulator, HSPBP1 - hspa (heat shock 70kda) binding protein, cytoplasmic cochaperone 1, TRIB2 - tribbles homolog 2 (drosophila), RNF19A - ring finger protein 19a, e3 ubiquitin protein ligase, FAM122A - family with sequence similarity 122a, FB…
GO:0031329	regulation of cellular catabolic process	4.35E-04	7.36E-02	1.46	16602	825	1449	105	[FASTKD1 - fast kinase domains 1, TRIM27 - tripartite motif containing 27, EXOC7 - exocyst complex component 7, PAIP1 - poly(a) binding protein interacting protein 1, SEC13 - sec13 homolog (s. cerevisiae), CTTN - cortactin, HSF1 - heat shock transcription factor 1, PARN - poly(a)-specific ribonuclease, SOGA2 - soga family member 2, ABCA2 - atp-binding cassette, sub-family a (abc1), member 2, XRN1…
GO:0060134	prepulse inhibition	4.40E-04	7.35E-02	16.16	16602	15	274	4	[NRXN1 - neurexin 1, GRIN1 - glutamate receptor, ionotropic, n-methyl d-aspartate 1, SLC6A3 - solute carrier family 6 (neurotransmitter transporter), member 3, CTNNA2 - catenin (cadherin-associated protein), alpha 2]
GO:0006396	RNA processing	4.64E-04	7.68E-02	1.43	16602	773	1698	113	[HTATSF1 - hiv-1 tat specific factor 1, EXOSC10 - exosome component 10, TSN - translin, HSF1 - heat shock transcription factor 1, PARN - poly(a)-specific ribonuclease, SF3A3 - splicing factor 3a, subunit 3, 60kda, TBL3 - transducin (beta)-like 3, MBNL2 - muscleblind-like splicing regulator 2, HELQ - helicase, polq-like, AARS - alanyl-trna synthetase, SUGP2 - surp and g patch domain containing 2, …
GO:0098657	import into cell	4.76E-04	7.79E-02	1.82	16602	537	780	46	[AP2A2 - adaptor-related protein complex 2, alpha 2 subunit, SCRIB - scribbled planar cell polarity protein, STAB1 - stabilin 1, RIN3 - ras and rab interactor 3, CTTN - cortactin, GAK - cyclin g associated kinase, SLC6A3 - solute carrier family 6 (neurotransmitter transporter), member 3, BAI1 - brain-specific angiogenesis inhibitor 1, SLC7A8 - solute carrier family 7 (amino acid transporter light…
GO:0018094	protein polyglycylation	4.93E-04	7.98E-02	62.41	16602	2	266	2	[TTLL10 - tubulin tyrosine ligase-like family, member 10, TTLL3 - tubulin tyrosine ligase-like family, member 3]
GO:2000060	positive regulation of ubiquitin-dependent protein catabolic process	4.98E-04	7.97E-02	2.65	16602	94	1332	20	[CBFA2T3 - core-binding factor, runt domain, alpha subunit 2; translocated to, 3, SUMO1 - small ubiquitin-like modifier 1, ZER1 - zyg-11 related, cell cycle regulator, HSPBP1 - hspa (heat shock 70kda) binding protein, cytoplasmic cochaperone 1, RNF19A - ring finger protein 19a, e3 ubiquitin protein ligase, TRIB2 - tribbles homolog 2 (drosophila), FAM122A - family with sequence similarity 122a, FB…
GO:0051716	cellular response to stimulus	5.19E-04	8.22E-02	1.77	16602	2607	173	48	[TMBIM6 - transmembrane bax inhibitor motif containing 6, ARNTL - aryl hydrocarbon receptor nuclear translocator-like, DYSF - dysferlin, limb girdle muscular dystrophy 2b (autosomal recessive), FLT4 - fms-related tyrosine kinase 4, FANCA - fanconi anemia, complementation group a, NPLOC4 - nuclear protein localization 4 homolog (s. cerevisiae), PRMT6 - protein arginine methyltransferase 6, DDB1 - …
GO:1902416	positive regulation of mRNA binding	5.25E-04	8.24E-02	12.24	16602	7	775	4	[EIF3C - eukaryotic translation initiation factor 3, subunit c, HNRNPL - heterogeneous nuclear ribonucleoprotein l, CDK9 - cyclin-dependent kinase 9, EIF4G1 - eukaryotic translation initiation factor 4 gamma, 1]
GO:0099084	postsynaptic specialization organization	5.32E-04	8.26E-02	9.13	16602	12	758	5	[DLG3 - discs, large homolog 3 (drosophila), ARF6 - adp-ribosylation factor 6, NTNG2 - netrin g2, DLG2 - discs, large homolog 2 (drosophila), OPHN1 - oligophrenin 1]
GO:0090407	organophosphate biosynthetic process	5.43E-04	8.34E-02	2.03	16602	489	569	34	[PRPSAP2 - phosphoribosyl pyrophosphate synthetase-associated protein 2, LPGAT1 - lysophosphatidylglycerol acyltransferase 1, AK5 - adenylate kinase 5, TK2 - thymidine kinase 2, mitochondrial, PI4KA - phosphatidylinositol 4-kinase, catalytic, alpha, PLD6 - phospholipase d family, member 6, MPPE1 - metallophosphoesterase 1, PPIP5K2 - diphosphoinositol pentakisphosphate kinase 2, ADSSL1 - adenylosu…
GO:0045862	positive regulation of proteolysis	5.64E-04	8.58E-02	1.78	16602	323	1332	46	[FN1 - fibronectin 1, CAPN3 - calpain 3, (p94), HSF1 - heat shock transcription factor 1, ZER1 - zyg-11 related, cell cycle regulator, GSN - gelsolin, TIMM17A - translocase of inner mitochondrial membrane 17 homolog a (yeast), STAT3 - signal transducer and activator of transcription 3 (acute-phase response factor), FAM122A - family with sequence similarity 122a, MYH9 - myosin, heavy chain 9, non-…
GO:0051641	cellular localization	5.65E-04	8.51E-02	1.29	16602	2034	1323	209	[TRIM27 - tripartite motif containing 27, BBIP1 - bbsome interacting protein 1, EXOSC10 - exosome component 10, MAPRE3 - microtubule-associated protein, rp/eb family, member 3, CTTN - cortactin, SEPT4 - septin 4, CORO1C - coronin, actin binding protein, 1c, OS9 - osteosarcoma amplified 9, endoplasmic reticulum lectin, ZDHHC3 - zinc finger, dhhc-type containing 3, SCAP - srebf chaperone, NRP1 - ne…
GO:0002433	immune response-regulating cell surface receptor signaling pathway involved in phagocytosis	5.75E-04	8.58E-02	2.8	16602	61	1651	17	[VAV3 - vav 3 guanine nucleotide exchange factor, MAPK1 - mitogen-activated protein kinase 1, CDC42 - cell division cycle 42, PLA2G6 - phospholipase a2, group vi (cytosolic, calcium-independent), PIK3R1 - phosphoinositide-3-kinase, regulatory subunit 1 (alpha), ARPC1A - actin related protein 2/3 complex, subunit 1a, 41kda, CYFIP2 - cytoplasmic fmr1 interacting protein 2, YES1 - v-yes-1 yamaguchi …
GO:0038096	Fc-gamma receptor signaling pathway involved in phagocytosis	5.75E-04	8.50E-02	2.8	16602	61	1651	17	[VAV3 - vav 3 guanine nucleotide exchange factor, MAPK1 - mitogen-activated protein kinase 1, CDC42 - cell division cycle 42, PLA2G6 - phospholipase a2, group vi (cytosolic, calcium-independent), PIK3R1 - phosphoinositide-3-kinase, regulatory subunit 1 (alpha), ARPC1A - actin related protein 2/3 complex, subunit 1a, 41kda, CYFIP2 - cytoplasmic fmr1 interacting protein 2, YES1 - v-yes-1 yamaguchi …
GO:0032956	regulation of actin cytoskeleton organization	5.85E-04	8.55E-02	1.72	16602	323	1493	50	[TRIM27 - tripartite motif containing 27, PHLDB2 - pleckstrin homology-like domain, family b, member 2, CTTN - cortactin, ARHGEF10L - rho guanine nucleotide exchange factor (gef) 10-like, CDC42 - cell division cycle 42, GSN - gelsolin, SDC4 - syndecan 4, NRP1 - neuropilin 1, MTPN - myotrophin, SHANK3 - sh3 and multiple ankyrin repeat domains 3, TRPM2 - transient receptor potential cation channel,…
GO:0032388	positive regulation of intracellular transport	5.92E-04	8.58E-02	1.92	16602	206	1472	35	[PRKAA1 - protein kinase, amp-activated, alpha 1 catalytic subunit, PRKACA - protein kinase, camp-dependent, catalytic, alpha, CDC42 - cell division cycle 42, SOGA2 - soga family member 2, PIK3R1 - phosphoinositide-3-kinase, regulatory subunit 1 (alpha), CHRM1 - cholinergic receptor, muscarinic 1, LEPROT - leptin receptor overlapping transcript, TM9SF4 - transmembrane 9 superfamily protein member…
GO:0006468	protein phosphorylation	6.90E-04	9.90E-02	1.45	16602	824	1385	100	[CCNK - cyclin k, HSF1 - heat shock transcription factor 1, FLT4 - fms-related tyrosine kinase 4, STK35 - serine/threonine kinase 35, SPEG - speg complex locus, PML - promyelocytic leukemia, PSKH1 - protein serine kinase h1, HRAS - harvey rat sarcoma viral oncogene homolog, NCAM1 - neural cell adhesion molecule 1, MAP4K3 - mitogen-activated protein kinase kinase kinase kinase 3, KSR1 - kinase sup…
GO:0035723	interleukin-15-mediated signaling pathway	7.16E-04	1.02E-01	12.8	16602	10	519	4	[GRB2 - growth factor receptor-bound protein 2, JAK1 - janus kinase 1, IL15RA - interleukin 15 receptor, alpha, STAT3 - signal transducer and activator of transcription 3 (acute-phase response factor)]
GO:0010587	miRNA catabolic process	7.43E-04	1.05E-01	23.1	16602	7	308	3	[DIS3L2 - dis3 mitotic control homolog (s. cerevisiae)-like 2, PARN - poly(a)-specific ribonuclease, SND1 - staphylococcal nuclease and tudor domain containing 1]
GO:0006508	proteolysis	7.54E-04	1.05E-01	2.09	16602	1129	218	31	[ARNTL - aryl hydrocarbon receptor nuclear translocator-like, LONP1 - lon peptidase 1, mitochondrial, CAPN3 - calpain 3, (p94), CTSF - cathepsin f, ANAPC5 - anaphase promoting complex subunit 5, NPLOC4 - nuclear protein localization 4 homolog (s. cerevisiae), XPNPEP1 - x-prolyl aminopeptidase (aminopeptidase p) 1, soluble, NUB1 - negative regulator of ubiquitin-like proteins 1, DDB1 - damage-spec…
GO:0034976	response to endoplasmic reticulum stress	7.72E-04	1.07E-01	4.58	16602	233	140	9	[TMBIM6 - transmembrane bax inhibitor motif containing 6, EXTL3 - exostosin-like glycosyltransferase 3, PDIA2 - protein disulfide isomerase family a, member 2, DCTN1 - dynactin 1, ADD1 - adducin 1 (alpha), EIF4G1 - eukaryotic translation initiation factor 4 gamma, 1, BRSK2 - br serine/threonine kinase 2, NPLOC4 - nuclear protein localization 4 homolog (s. cerevisiae), POMT2 - protein-o-mannosyltr…
GO:1903829	positive regulation of cellular protein localization	8.03E-04	1.10E-01	1.69	16602	305	1607	50	[PRKAA1 - protein kinase, amp-activated, alpha 1 catalytic subunit, NMT1 - n-myristoyltransferase 1, PRKACA - protein kinase, camp-dependent, catalytic, alpha, CDC42 - cell division cycle 42, SOGA2 - soga family member 2, CHRM1 - cholinergic receptor, muscarinic 1, MAPT - microtubule-associated protein tau, LEPROT - leptin receptor overlapping transcript, EDEM2 - er degradation enhancer, mannosid…
GO:0046786	viral replication complex formation and maintenance	8.43E-04	1.15E-01	1,185.86	16602	1	14	1	[PI4KA - phosphatidylinositol 4-kinase, catalytic, alpha]
GO:0043254	regulation of protein complex assembly	8.54E-04	1.15E-01	3.37	16602	442	145	13	[MED24 - mediator complex subunit 24, ADD1 - adducin 1 (alpha), ATXN2L - ataxin 2-like, TBCD - tubulin folding cofactor d, DDB1 - damage-specific dna binding protein 1, 127kda, MTPN - myotrophin, DCTN1 - dynactin 1, RLTPR - rgd motif, leucine rich repeats, tropomodulin domain and proline-rich containing, EP300 - e1a binding protein p300, EIF4G1 - eukaryotic translation initiation factor 4 gamma, …
GO:1903052	positive regulation of proteolysis involved in cellular protein catabolic process	8.93E-04	1.19E-01	2.43	16602	113	1332	22	[CBFA2T3 - core-binding factor, runt domain, alpha subunit 2; translocated to, 3, SUMO1 - small ubiquitin-like modifier 1, ZER1 - zyg-11 related, cell cycle regulator, HSPBP1 - hspa (heat shock 70kda) binding protein, cytoplasmic cochaperone 1, TRIB2 - tribbles homolog 2 (drosophila), RNF19A - ring finger protein 19a, e3 ubiquitin protein ligase, FAM122A - family with sequence similarity 122a, FB…
GO:0048013	ephrin receptor signaling pathway	9.53E-04	1.26E-01	2.48	16602	81	1651	20	[AP2A2 - adaptor-related protein complex 2, alpha 2 subunit, EPHA2 - eph receptor a2, GRIN1 - glutamate receptor, ionotropic, n-methyl d-aspartate 1, VAV3 - vav 3 guanine nucleotide exchange factor, NGEF - neuronal guanine nucleotide exchange factor, EPHB1 - eph receptor b1, CDC42 - cell division cycle 42, EPHB4 - eph receptor b4, ROCK2 - rho-associated, coiled-coil containing protein kinase 2, N…
GO:0035771	interleukin-4-mediated signaling pathway	9.80E-04	1.29E-01	44.27	16602	2	375	2	[IL4R - interleukin 4 receptor, STAT6 - signal transducer and activator of transcription 6, interleukin-4 induced]
GO:0032880	regulation of protein localization	9.88E-04	1.28E-01	1.39	16602	866	1640	119	[TRIM27 - tripartite motif containing 27, FN1 - fibronectin 1, TM7SF3 - transmembrane 7 superfamily member 3, CDC42 - cell division cycle 42, GSN - gelsolin, SOGA2 - soga family member 2, ABCA2 - atp-binding cassette, sub-family a (abc1), member 2, OS9 - osteosarcoma amplified 9, endoplasmic reticulum lectin, C2CD5 - c2 calcium-dependent domain containing 5, PPFIA1 - protein tyrosine phosphatase,…
GO:1905216	positive regulation of RNA binding	9.93E-04	1.28E-01	10.71	16602	8	775	4	[EIF3C - eukaryotic translation initiation factor 3, subunit c, HNRNPL - heterogeneous nuclear ribonucleoprotein l, CDK9 - cyclin-dependent kinase 9, EIF4G1 - eukaryotic translation initiation factor 4 gamma, 1]
