# Supplementary material for: Predicting genotype-specific gene regulatory networks
Source: Genome Res. 2022 Mar;32(3):524–33. doi: 10.1101/gr.275107.120 (PMC8896459; doi:10.1101/gr.275107.120)
Supplement: Supplemental Material [file supp_gr.275107.120_Supplementary_Table_S10.txt]

# Table S10: GO terms enriched in the genes with highest DM scores in individual 18 (genotype NA18523) in LCLs. Enrichment performed using GORILLA. N - total number of genes, B - total number of genes associated with a specific GO term, n - number of genes in the top of the user's input list, b - number of genes in the intersection.
GO Term	Description	P-value	FDR q-value	Enrichment	N	B	n	b	Genes
GO:0044085	cellular component biogenesis	3.97E-05	4.59E-01	3.56	6191	48	579	16	[LTV1 - ltv1 homolog (s. cerevisiae), ZNF622 - zinc finger protein 622, RPS16 - ribosomal protein s16, GTF3A - general transcription factor iiia, CEBPZ - ccaat/enhancer binding protein (c/ebp), zeta, PEX11A - peroxisomal biogenesis factor 11 alpha, RPF2 - ribosome production factor 2 homolog (s. cerevisiae), PWP1 - pwp1 homolog (s. cerevisiae), BOP1 - block of proliferation 1, NIP7 - nip7, nucleo…
GO:0016070	RNA metabolic process	8.95E-05	5.18E-01	1.45	6191	797	649	121	[EXOSC5 - exosome component 5, HSF1 - heat shock transcription factor 1, SYF2 - syf2 pre-mrna-splicing factor, HNRNPA0 - heterogeneous nuclear ribonucleoprotein a0, PLD6 - phospholipase d family, member 6, DRAP1 - dr1-associated protein 1 (negative cofactor 2 alpha), BOP1 - block of proliferation 1, PCBP1 - poly(rc) binding protein 1, ZFP36L2 - zfp36 ring finger protein-like 2, GTF2A2 - general t…
GO:0043414	macromolecule methylation	1.55E-04	5.97E-01	2.34	6191	108	687	28	[WDR4 - wd repeat domain 4, WDR82 - wd repeat domain 82, C9orf156 - chromosome 9 open reading frame 156, PLD6 - phospholipase d family, member 6, TFB2M - transcription factor b2, mitochondrial, BCDIN3D - bcdin3 domain containing, SIRT7 - sirtuin 7, TGS1 - trimethylguanosine synthase 1, WDR5B - wd repeat domain 5b, RBM15B - rna binding motif protein 15b, BAZ2A - bromodomain adjacent to zinc finger…
GO:0006351	transcription, DNA-templated	2.19E-04	6.32E-01	1.98	6191	173	670	37	[TAF9 - taf9 rna polymerase ii, tata box binding protein (tbp)-associated factor, 32kda, TAF7 - taf7 rna polymerase ii, tata box binding protein (tbp)-associated factor, 55kda, TAF4B - taf4b rna polymerase ii, tata box binding protein (tbp)-associated factor, 105kda, HSF1 - heat shock transcription factor 1, TAF5L - taf5-like rna polymerase ii, p300/cbp-associated factor (pcaf)-associated factor,…
GO:0097659	nucleic acid-templated transcription	2.43E-04	5.62E-01	1.96	6191	174	670	37	[TAF9 - taf9 rna polymerase ii, tata box binding protein (tbp)-associated factor, 32kda, TAF7 - taf7 rna polymerase ii, tata box binding protein (tbp)-associated factor, 55kda, TAF4B - taf4b rna polymerase ii, tata box binding protein (tbp)-associated factor, 105kda, HSF1 - heat shock transcription factor 1, TAF5L - taf5-like rna polymerase ii, p300/cbp-associated factor (pcaf)-associated factor,…
GO:0006390	mitochondrial transcription	2.70E-04	5.20E-01	5.84	6191	7	908	6	[TFB2M - transcription factor b2, mitochondrial, POLRMT - polymerase (rna) mitochondrial (dna directed), C10orf2 - chromosome 10 open reading frame 2, TEFM - transcription elongation factor, mitochondrial, SLC25A33 - solute carrier family 25 (pyrimidine nucleotide carrier), member 33, MRPL12 - mitochondrial ribosomal protein l12]
GO:0034660	ncRNA metabolic process	2.80E-04	4.62E-01	1.72	6191	309	641	55	[WDR4 - wd repeat domain 4, EXOSC5 - exosome component 5, C9orf156 - chromosome 9 open reading frame 156, PLD6 - phospholipase d family, member 6, RPF2 - ribosome production factor 2 homolog (s. cerevisiae), FAM207A - family with sequence similarity 207, member a, TFB2M - transcription factor b2, mitochondrial, BOP1 - block of proliferation 1, SIRT7 - sirtuin 7, GTF2A2 - general transcription fac…
GO:0001738	morphogenesis of a polarized epithelium	2.88E-04	4.16E-01	93.8	6191	3	44	2	[ACTG1 - actin, gamma 1, LAMA5 - laminin, alpha 5]
GO:0090304	nucleic acid metabolic process	2.93E-04	3.77E-01	1.35	6191	1087	652	154	[EXOSC5 - exosome component 5, RTEL1 - regulator of telomere elongation helicase 1, HSF1 - heat shock transcription factor 1, SYF2 - syf2 pre-mrna-splicing factor, ORC1 - origin recognition complex, subunit 1, HNRNPA0 - heterogeneous nuclear ribonucleoprotein a0, PLD6 - phospholipase d family, member 6, DRAP1 - dr1-associated protein 1 (negative cofactor 2 alpha), BOP1 - block of proliferation 1,…
GO:0005981	regulation of glycogen catabolic process	3.27E-04	3.78E-01	87.82	6191	3	47	2	[PPP1R3D - protein phosphatase 1, regulatory subunit 3d, PPP1R3B - protein phosphatase 1, regulatory subunit 3b]
GO:0022613	ribonucleoprotein complex biogenesis	3.34E-04	3.51E-01	3.33	6191	45	579	14	[LTV1 - ltv1 homolog (s. cerevisiae), RPS16 - ribosomal protein s16, ZNF622 - zinc finger protein 622, GTF3A - general transcription factor iiia, CEBPZ - ccaat/enhancer binding protein (c/ebp), zeta, RPF2 - ribosome production factor 2 homolog (s. cerevisiae), PWP1 - pwp1 homolog (s. cerevisiae), BOP1 - block of proliferation 1, NIP7 - nip7, nucleolar pre-rrna processing protein, PAK1IP1 - pak1 i…
GO:0046483	heterocycle metabolic process	5.08E-04	4.89E-01	1.27	6191	1361	734	205	[POP1 - processing of precursor 1, ribonuclease p/mrp subunit (s. cerevisiae), EXOSC5 - exosome component 5, HSF1 - heat shock transcription factor 1, SCD5 - stearoyl-coa desaturase 5, THEM4 - thioesterase superfamily member 4, HNRNPA0 - heterogeneous nuclear ribonucleoprotein a0, PLD6 - phospholipase d family, member 6, COX10 - cytochrome c oxidase assembly homolog 10 (yeast), ZFP36L2 - zfp36 ri…
GO:0032259	methylation	5.25E-04	4.67E-01	2.13	6191	127	687	30	[WDR4 - wd repeat domain 4, WDR82 - wd repeat domain 82, C9orf156 - chromosome 9 open reading frame 156, PLD6 - phospholipase d family, member 6, TFB2M - transcription factor b2, mitochondrial, BCDIN3D - bcdin3 domain containing, COMTD1 - catechol-o-methyltransferase domain containing 1, TGS1 - trimethylguanosine synthase 1, SIRT7 - sirtuin 7, WDR5B - wd repeat domain 5b, RBM15B - rna binding mot…
GO:0044262	cellular carbohydrate metabolic process	6.18E-04	5.11E-01	11.55	6191	57	47	5	[PPP1R3D - protein phosphatase 1, regulatory subunit 3d, GNPTG - n-acetylglucosamine-1-phosphate transferase, gamma subunit, B3GNT9 - udp-glcnac:betagal beta-1,3-n-acetylglucosaminyltransferase 9, HK2 - hexokinase 2, PPP1R3B - protein phosphatase 1, regulatory subunit 3b]
GO:0018023	peptidyl-lysine trimethylation	7.39E-04	5.70E-01	5.63	6191	18	428	7	[FAM173B - family with sequence similarity 173, member b, PWP1 - pwp1 homolog (s. cerevisiae), WDR82 - wd repeat domain 82, METTL12 - methyltransferase like 12, FAM173A - family with sequence similarity 173, member a, TET2 - tet methylcytosine dioxygenase 2, BEND3 - ben domain containing 3]
