# Supplementary material for: Predicting genotype-specific gene regulatory networks
Source: Genome Res. 2022 Mar;32(3):524–33. doi: 10.1101/gr.275107.120 (PMC8896459; doi:10.1101/gr.275107.120)
Supplement: Supplemental Material [file supp_gr.275107.120_Supplementary_Table_S11.txt]

# Table S11: GO terms enriched in the genes with highest DM scores in individual 18 (genotype NA18523) in iPSCs. Enrichment performed using GORILLA. N - total number of genes, B - total number of genes associated with a specific GO term, n - number of genes in the top of the user's input list, b - number of genes in the intersection.
GO Term	Description	P-value	FDR q-value	Enrichment	N	B	n	b	Genes
GO:0006396	RNA processing	2.37E-08	2.92E-04	1.91	7204	435	728	84	[WDR4 - wd repeat domain 4, CSTF1 - cleavage stimulation factor, 3' pre-rna, subunit 1, 50kda, BCAS2 - breast carcinoma amplified sequence 2, TSN - translin, DBR1 - debranching rna lariats 1, KRR1 - krr1, small subunit (ssu) processome component, homolog (yeast), MAGOH - mago-nashi homolog, proliferation-associated (drosophila), CDC5L - cell division cycle 5-like, PAPD5 - pap associated domain co…
GO:0000377	RNA splicing, via transesterification reactions with bulged adenosine as nucleophile	5.54E-07	3.41E-03	2.57	7204	128	811	37	[SMU1 - smu-1 suppressor of mec-8 and unc-52 homolog (c. elegans), SNRPB2 - small nuclear ribonucleoprotein polypeptide b, PPIL1 - peptidylprolyl isomerase (cyclophilin)-like 1, SF3B14 - splicing factor 3b, 14 kda subunit, SNRPD1 - small nuclear ribonucleoprotein d1 polypeptide 16kda, CSTF1 - cleavage stimulation factor, 3' pre-rna, subunit 1, 50kda, BCAS2 - breast carcinoma amplified sequence 2,…
GO:0000398	mRNA splicing, via spliceosome	5.54E-07	2.27E-03	2.57	7204	128	811	37	[SMU1 - smu-1 suppressor of mec-8 and unc-52 homolog (c. elegans), SNRPB2 - small nuclear ribonucleoprotein polypeptide b, PPIL1 - peptidylprolyl isomerase (cyclophilin)-like 1, SF3B14 - splicing factor 3b, 14 kda subunit, SNRPD1 - small nuclear ribonucleoprotein d1 polypeptide 16kda, CSTF1 - cleavage stimulation factor, 3' pre-rna, subunit 1, 50kda, BCAS2 - breast carcinoma amplified sequence 2,…
GO:0000375	RNA splicing, via transesterification reactions	8.70E-07	2.68E-03	2.53	7204	130	811	37	[SMU1 - smu-1 suppressor of mec-8 and unc-52 homolog (c. elegans), SNRPB2 - small nuclear ribonucleoprotein polypeptide b, PPIL1 - peptidylprolyl isomerase (cyclophilin)-like 1, SF3B14 - splicing factor 3b, 14 kda subunit, SNRPD1 - small nuclear ribonucleoprotein d1 polypeptide 16kda, CSTF1 - cleavage stimulation factor, 3' pre-rna, subunit 1, 50kda, BCAS2 - breast carcinoma amplified sequence 2,…
GO:0016070	RNA metabolic process	1.92E-06	4.73E-03	1.65	7204	735	600	101	[BCAS2 - breast carcinoma amplified sequence 2, TSN - translin, CDC5L - cell division cycle 5-like, SYF2 - syf2 pre-mrna-splicing factor, HELQ - helicase, polq-like, HNRNPA0 - heterogeneous nuclear ribonucleoprotein a0, SF3A2 - splicing factor 3a, subunit 2, 66kda, GTF2F1 - general transcription factor iif, polypeptide 1, 74kda, PCBP1 - poly(rc) binding protein 1, ENDOG - endonuclease g, GTF2A2 -…
GO:0008380	RNA splicing	1.35E-05	2.77E-02	2.34	7204	165	635	34	[SMU1 - smu-1 suppressor of mec-8 and unc-52 homolog (c. elegans), SNRPB2 - small nuclear ribonucleoprotein polypeptide b, PPIL1 - peptidylprolyl isomerase (cyclophilin)-like 1, SF3B14 - splicing factor 3b, 14 kda subunit, CSTF1 - cleavage stimulation factor, 3' pre-rna, subunit 1, 50kda, SRRM4 - serine/arginine repetitive matrix 4, BCAS2 - breast carcinoma amplified sequence 2, SNRPD2 - small nu…
GO:0006397	mRNA processing	1.57E-05	2.77E-02	2.1	7204	198	728	42	[SMU1 - smu-1 suppressor of mec-8 and unc-52 homolog (c. elegans), SNRPB2 - small nuclear ribonucleoprotein polypeptide b, PPIL1 - peptidylprolyl isomerase (cyclophilin)-like 1, SF3B14 - splicing factor 3b, 14 kda subunit, SNRPD1 - small nuclear ribonucleoprotein d1 polypeptide 16kda, CSTF1 - cleavage stimulation factor, 3' pre-rna, subunit 1, 50kda, SRRM4 - serine/arginine repetitive matrix 4, S…
GO:0016071	mRNA metabolic process	5.66E-05	8.72E-02	2.81	7204	296	199	23	[SMU1 - smu-1 suppressor of mec-8 and unc-52 homolog (c. elegans), SNRPB2 - small nuclear ribonucleoprotein polypeptide b, PHRF1 - phd and ring finger domains 1, SF3B14 - splicing factor 3b, 14 kda subunit, CSTF1 - cleavage stimulation factor, 3' pre-rna, subunit 1, 50kda, MAGOH - mago-nashi homolog, proliferation-associated (drosophila), U2AF2 - u2 small nuclear rna auxiliary factor 2, SRSF1 - s…
GO:0046039	GTP metabolic process	1.09E-04	1.49E-01	277.08	7204	13	4	2	[MOCS3 - molybdenum cofactor synthesis 3, GNAI3 - guanine nucleotide binding protein (g protein), alpha inhibiting activity polypeptide 3]
GO:0051301	cell division	1.38E-04	1.69E-01	37.92	7204	190	3	3	[SSSCA1 - sjogren syndrome/scleroderma autoantigen 1, KLHL18 - kelch-like family member 18, GNAI3 - guanine nucleotide binding protein (g protein), alpha inhibiting activity polypeptide 3]
GO:0007049	cell cycle	1.61E-04	1.81E-01	36.57	7204	197	3	3	[SSSCA1 - sjogren syndrome/scleroderma autoantigen 1, KLHL18 - kelch-like family member 18, GNAI3 - guanine nucleotide binding protein (g protein), alpha inhibiting activity polypeptide 3]
GO:1901068	guanosine-containing compound metabolic process	1.66E-04	1.70E-01	225.12	7204	16	4	2	[MOCS3 - molybdenum cofactor synthesis 3, GNAI3 - guanine nucleotide binding protein (g protein), alpha inhibiting activity polypeptide 3]
GO:0009451	RNA modification	1.99E-04	1.88E-01	3.13	7204	74	529	17	[WDR4 - wd repeat domain 4, KIAA0391 - kiaa0391, TSR3 - tsr3, 20s rrna accumulation, homolog (s. cerevisiae), ALKBH3 - alkb, alkylation repair homolog 3 (e. coli), TRMT13 - trna methyltransferase 13 homolog (s. cerevisiae), TRMT61A - trna methyltransferase 61 homolog a (s. cerevisiae), THG1L - trna-histidine guanylyltransferase 1-like (s. cerevisiae), LCMT2 - leucine carboxyl methyltransferase 2,…
GO:0046128	purine ribonucleoside metabolic process	3.22E-04	2.83E-01	171.52	7204	21	4	2	[MOCS3 - molybdenum cofactor synthesis 3, GNAI3 - guanine nucleotide binding protein (g protein), alpha inhibiting activity polypeptide 3]
GO:0042278	purine nucleoside metabolic process	3.85E-04	3.16E-01	163.73	7204	22	4	2	[MOCS3 - molybdenum cofactor synthesis 3, GNAI3 - guanine nucleotide binding protein (g protein), alpha inhibiting activity polypeptide 3]
GO:0034470	ncRNA processing	5.04E-04	3.88E-01	2.04	7204	206	549	32	[WDR4 - wd repeat domain 4, BMS1 - bms1 ribosome biogenesis factor, HELQ - helicase, polq-like, RIOK1 - rio kinase 1, THG1L - trna-histidine guanylyltransferase 1-like (s. cerevisiae), FAM207A - family with sequence similarity 207, member a, TFB2M - transcription factor b2, mitochondrial, RRP1 - ribosomal rna processing 1, XRN2 - 5'-3' exoribonuclease 2, DDX21 - dead (asp-glu-ala-asp) box helicas…
GO:0018192	enzyme active site formation via cysteine modification to L-cysteine persulfide	5.55E-04	4.02E-01	1,801.00	7204	1	4	1	[MOCS3 - molybdenum cofactor synthesis 3]
GO:0098822	peptidyl-cysteine modification to L-cysteine persulfide	5.55E-04	3.80E-01	1,801.00	7204	1	4	1	[MOCS3 - molybdenum cofactor synthesis 3]
GO:0044085	cellular component biogenesis	7.96E-04	5.15E-01	3.28	7204	48	594	13	[LTV1 - ltv1 homolog (s. cerevisiae), BYSL - bystin-like, SERINC1 - serine incorporator 1, ZNF622 - zinc finger protein 622, CEBPZ - ccaat/enhancer binding protein (c/ebp), zeta, RIOK1 - rio kinase 1, PEX11A - peroxisomal biogenesis factor 11 alpha, PAK1IP1 - pak1 interacting protein 1, RPS15 - ribosomal protein s15, NOC2L - nucleolar complex associated 2 homolog (s. cerevisiae), TGS1 - trimethyl…
