# Supplementary material for: Predicting genotype-specific gene regulatory networks
Source: Genome Res. 2022 Mar;32(3):524–33. doi: 10.1101/gr.275107.120 (PMC8896459; doi:10.1101/gr.275107.120)
Supplement: Supplemental Material [file supp_gr.275107.120_Supplementary_Code.zip]

Archive with 27 entries (21 files):
- Supplementary_Code/
- Supplementary_Code/EGRET_analysis_scripts/
- Supplementary_Code/EGRET_analysis_scripts/final_egret_v1/
- Supplementary_Code/EGRET_analysis_scripts/final_egret_v1/README_EGRET_cell_line_analysis.Rmd
- Supplementary_Code/EGRET_analysis_scripts/final_egret_v1/scripts/
- Supplementary_Code/EGRET_analysis_scripts/final_egret_v1/scripts/egret_datatype_contribution.Rmd
- Supplementary_Code/EGRET_analysis_scripts/final_egret_v1/scripts/final_runEgret_k562_allQBiCModels.Rmd
- Supplementary_Code/EGRET_analysis_scripts/final_egret_v1/scripts/make_beds.pl
- Supplementary_Code/EGRET_analysis_scripts/final_egret_v1/scripts/parse_k562_genotype.pl
- Supplementary_Code/EGRET_analysis_scripts/final_egret_v1/scripts/parse_qbic_smart1.pl
- Supplementary_Code/EGRET_analysis_scripts/final_egret_v1/scripts/parse_qbic_smart1_separate_chroms.pl
- Supplementary_Code/EGRET_analysis_scripts/final_egret_v1/scripts/preprocess_finalEGRET_v1.Rmd
- Supplementary_Code/EGRET_analysis_scripts/final_egret_v1/scripts/preprocess_finalEGRET_v1_timing.Rmd
- Supplementary_Code/EGRET_analysis_scripts/final_egret_v1/scripts/runEgret_noExpr_noPPI_gm12878.Rmd
- Supplementary_Code/EGRET_analysis_scripts/final_egret_v1/scripts/runEgret_noQbic_gm12878.Rmd
- Supplementary_Code/EGRET_analysis_scripts/final_egret_v1/scripts/runEgret_onlyQbic_gm12878.Rmd
- Supplementary_Code/EGRET_analysis_scripts/final_egret_v1/scripts/runEgret_onlyQTLs_gm12878.Rmd
- Supplementary_Code/EGRET_analysis_scripts/final_egret_v1/scripts/sensitivity_analysis_08232021.Rmd
- Supplementary_Code/EGRET_analysis_scripts/final_egret_v1_banovich/
- Supplementary_Code/EGRET_analysis_scripts/final_egret_v1_banovich/egret_commands_all_models
- Supplementary_Code/EGRET_analysis_scripts/final_egret_v1_banovich/scripts/
- Supplementary_Code/EGRET_analysis_scripts/final_egret_v1_banovich/scripts/parse_eqtl_ipsc.pl
- Supplementary_Code/EGRET_analysis_scripts/final_egret_v1_banovich/scripts/parse_GWAS_associations.pl
- Supplementary_Code/EGRET_analysis_scripts/final_egret_v1_banovich/scripts/parse_qbic_smart1.pl
- Supplementary_Code/EGRET_analysis_scripts/final_egret_v1_banovich/scripts/run_alpaca_iPSC-CM.Rmd
- Supplementary_Code/EGRET_analysis_scripts/final_egret_v1_banovich/scripts/run_alpaca_iPSC.Rmd
- Supplementary_Code/EGRET_analysis_scripts/final_egret_v1_banovich/scripts/run_alpaca_LCL.Rmd
