# Supplementary material for: Predicting genotype-specific gene regulatory networks
Source: Genome Res. 2022 Mar;32(3):524–33. doi: 10.1101/gr.275107.120 (PMC8896459; doi:10.1101/gr.275107.120)
Supplement: Supplemental Material [file supp_gr.275107.120_Supplementary_Code.zip › Supplementary_Code/EGRET_analysis_scripts/final_egret_v1/README_EGRET_cell_line_analysis.Rmd]

---
title: "EGRET on cell lines:"
subtitle: "Outline of process for running EGRET on two cell lines and subsequent analysis"
author: "Deborah Weighill"
date: "June 17, 2020"
output:
  html_notebook:
    toc: true
    theme: cosmo
    df_print: paged
---

# Data
Collect the data required.

- Transcription start sites from UCSC Table Browser, Ensembl genes table for hg19 (https://genome.ucsc.edu/cgi-bin/hgTables)
- Gene annotation (ftp://ftp.ensembl.org/pub/grch37/current/gtf/homo_sapiens/Homo_sapiens.GRCh37.87.chr.gtf.gz)
- Gene expression and eQTLs for LCLs (https://gtexportal.org/home/datasets)
- motif scans, run using FIMO (http://meme-suite.org/doc/fimo.html)
- GM12878 genome (https://www.illumina.com/platinumgenomes.html)
- K562 genome (https://www.encodeproject.org/files/ENCFF538YDL/)
- ChIP-seq for GM12878 and K562 (http://pedagogix-tagc.univ-mrs.fr/remap/index.php?page=download)
- caQTLs in LCLs (http://eqtl.uchicago.edu/yri_ipsc/cht_results_full_LCL.txt)
- Allele-specific expression using BiT-STARR-seq method in LCLs (https://genome.cshlp.org/content/suppl/2018/10/17/gr.237354.118.DC1/Supplemental_Table_S1_.txt)
- Genotypes for 119 Yoruba individuals (http://eqtl.uchicago.edu/)
- GWAS catalog (https://www.ebi.ac.uk/gwas/api/search/downloads/full)
- PPI network (https://sites.google.com/a/channing.harvard.edu/kimberlyglass/tools/gtex-networks)

# Software need
- R/Rstudio
- FIMO (http://meme-suite.org/doc/fimo.html)
- QBiC offline version (https://github.com/vincentiusmartin/QBiC-Pred/tree/master/qbic-offline)
- ALPACA (https://github.com/meghapadi/ALPACA)
- PANDA (https://www.bioconductor.org/packages/release/bioc/html/pandaR.html)


# Preprocess the data
Data was preprocessed for input into EGRET and further analyses using the notebook "/scripts/preprocess_finalEGRET_v1.Rmd". 

The K562 genotype was also preprocessed using the "/scripts/parse_k562_genotype.pl" script because this cell line has ploidy issues, which is reflected in the format of the vcf information column. We thus preprocess this to add an extra "clean" column with the alternate allele counts.

# Run QBiC - GM12878 and K562, and process the results
QBiC was run using the follwing command:

python3 ~/QBiC-Pred-master/qbic-offline/qbic.py -i /home/ubuntu/egretFinal_v1/qbic_qtls_gm12878_k562/unique_eQTLs_moti
f_promotor_finalEGRET_v1_06172020_GM12878_K562.vcf   -g /home/ubuntu/egretFinal_v1/qbic_qtls_gm12878_k562/all_tfs.txt 
-c hg19 -o QTLs_GM12878_K562_QbicPred_finalEGRET_v1_06172020.txt

Parse the QBiC results to apply a more stringent threshold to non-human PBM-derived models and to include disruptions only. QBiC results were aprsed using the following commandline with the "/scripts/parse_qbic_smart1.pl" script:
```{r}
system("perl /home/ubuntu/EGRET/final_egret_v1/scripts/parse_qbic_smart1.pl /home/ubuntu/EGRET/final_egret_v1/genotype_data/unique_eQTLs_motif_promotor_finalEGRET_v1_06172020_GM12878_K562.vcf /home/ubuntu/EGRET/final_egret_v1/genotype_data/QTLs_GM12878_K562_QbicPred_finalEGRET_v1_06172020.txt /home/ubuntu/EGRET/final_egret_v1/inputs/qbic_eQTLS_GM12878_K562_finalEGRET_v1_06302020_allModels_smart1.txt")

system("perl /home/ubuntu/EGRET/final_egret_v1/scripts/parse_qbic_smart1_separate_chroms.pl")

```

# Run EGRET
We then ran EGRET using the following R notebooks on the commandline as follows:


## Run EGRET GM12878 and K562
Rscript -e "rmarkdown::render('final_runEgret_na12878_allQBiCModels.Rmd')"
Rscript -e "rmarkdown::render('final_runEgret_k562_allQBiCModels.Rmd')"

## Run EGRET using different combinations of data types to edit the motif prior 
Rscript -e "rmarkdown::render('runEgret_noQbic_gm12878.Rmd')"
Rscript -e "rmarkdown::render('runEgret_onlyQbic_gm12878.Rmd')"
Rscript -e "rmarkdown::render('runEgret_onlyQTLs_gm12878.Rmd')"
Rscript -e "rmarkdown::render('runEgret_noExpr_noPPI_gm12878.Rmd')"


# Validation, analysis and visualization  
Comparison and validation of the EGRET networks for these two cell line genotypes was performed using the "/scripts/cell_line_genotype_validation_09162020.Rmd" R notebook. This also produces the figures from the paper.

Investigation of the constribution of different data types to EGRET was performed using the "/scripts/egret_datatype_contribution.Rmd" R notebook.

The "/scripts/make_beds.pl" script makes bed files for the eQTLs and locations for visualization in IGV. 
