# Supplementary material for: Predicting genotype-specific gene regulatory networks
Source: Genome Res. 2022 Mar;32(3):524–33. doi: 10.1101/gr.275107.120 (PMC8896459; doi:10.1101/gr.275107.120)
Supplement: Supplemental Material [file supp_gr.275107.120_Supplementary_Code.zip › Supplementary_Code/EGRET_analysis_scripts/final_egret_v1/scripts/preprocess_finalEGRET_v1.Rmd]

---
title: "finalEGRET v1 preprocessing"
author: "Deborah Weighill"
output:
  html_notebook:
    toc: true
    theme: cosmo
    df_print: paged
---

# Description
This R notebook preprocesses the data for input to EGRET. It involves mapping motifs to promotor regions, mapping QTLs to promotor regions and making a VCF file for QTLs for running QBiC. Data used for validation purposes (caQTLs, allele specific binding data) is also preprocessed here.

# Load libraries and set tag

```{r}
library(GenomicRanges)
library(dplyr)
library(parallel)
library(tidyr)
library(data.table)

tag <- "finalEGRET_v1_timing_08132021"

writeLines(capture.output(sessionInfo()), "preprocess_finalEGRET_v1.sessionInfo")
```

# Gene annotation

```{r}
# read in the gene annotation file with gene ranges.
genes <- read.table("../annotation/ensembl_genes_from_ucsc.txt", header = TRUE,sep = "\t")

# for UCSC gene annotations, if the gene is on the negative strand the txStart is actually the txEnd. Also with UCSC, txStart needs a +1 because of the 0-based system.
genes$promotorLeft <- ifelse(genes$strand == "+", (genes$txStart + 1 - 750), (genes$txEnd-250))
genes$promotorRight <- ifelse(genes$strand == "+", (genes$txStart + 1 + 250), (genes$txEnd+750))

# make a GRanges object of these promotor ranges
gr_genes_promotor <- GRanges(seqnames = genes$chrom, ranges = IRanges(start = genes$promotorLeft, end = genes$promotorRight), strand = NULL, mcols = genes[,13:15])
```


# Motif data
Now we load motif ranges for each TF from the bed files, and we overlap them with the gene promotors

## Map motif ranges to genes
```{r}
# make a list of the motif bed files to parse
files <- list.files(path="../motifs/motif_scans/", pattern="*.bed", full.names=TRUE, recursive=FALSE)

# apply this function to every file in the list
mclapply(files, function(x) {
  
  # load file
  motif <- read.table(x, header = FALSE, sep = "\t")
  
  # apply function to overlap with gene promotor regions
  name <- strsplit(strsplit(x, "\\/")[[1]][[5]], "\\.")[[1]][[1]]
  motif$motifname <- rep(name, dim(motif)[1])
  gr_motif <- GRanges(seqnames = motif[,1], ranges = IRanges(start = motif[,2], end = motif[,3]), strand = NULL, mcols = motif$motifname)
  motif_promotor_overlap <- data.frame(findOverlaps(gr_motif,gr_genes_promotor))
  motif_promotor_overlap$tf <- gr_motif$mcols[motif_promotor_overlap$queryHits]
  motif_promotor_overlap$chr <- as.vector(seqnames(gr_motif))[motif_promotor_overlap$queryHits]
  motif_promotor_overlap$start <- start(gr_motif)[motif_promotor_overlap$queryHits]
  motif_promotor_overlap$end <- end(gr_motif)[motif_promotor_overlap$queryHits]
  motif_promotor_overlap$gene <- gr_genes_promotor$mcols.name2[motif_promotor_overlap$subjectHits]
  motif_gene_pairs <- distinct(motif_promotor_overlap[,c(3,4,5,6,7)])
  filename <- paste0("../motifs/mapped_motif_files/mapped_motif_promotor_",tag,"_",name,".txt")
  
  # write to file
  write.table(x = motif_gene_pairs, file = filename, quote = FALSE, sep = "\t", row.names = FALSE, col.names = FALSE)
  }, mc.cores = 30)
```


## Make prior file
```{r}
# make a list of the motif bed files to parse
files <- list.files(path="../motifs/mapped_motif_files", pattern="*.txt", full.names=TRUE, recursive=FALSE)

# apply this function to every file in the list
mclapply(files, function(x) {
  
  # load file
  motif <- read.table(x, header = FALSE, sep = "\t")
  prior_pairs <- unique(motif[,c(1,5)])
  name <- strsplit(strsplit(strsplit(x, "\\/")[[1]][[4]], "\\.")[[1]][[1]],"_")[[1]][[7]]
  filename <- paste0("../motifs/unique_motif_prior_files/prior_",tag,"_",name,".txt")
  
  # write to file
  write.table(x = prior_pairs, file = filename, quote = FALSE, sep = "\t", row.names = FALSE, col.names = FALSE)
  }, mc.cores = 30)
```

```{r}
library(tidyr)
# concatenate the individial tf-gene files
system("cat /home/ubuntu/EGRET/final_egret_v1/motifs/unique_motif_prior_files/* >/home/ubuntu/EGRET/final_egret_v1/prior/prior_motif_true1_pairs_finalEGRET_v1_06172020.txt")

#read in the concatenated file, "fill it out" with zeros making a complete bipartite graph and then save to an RData object.
motif <- read.table("/home/ubuntu/EGRET/final_egret_v1/prior/prior_motif_true1_pairs_finalEGRET_v1_06172020.txt", header = FALSE)
colnames(motif) <- c("tf","gene")
motif$edgeP <- rep(1,nrow(motif))
panda_prior <- complete(motif, tf, gene, fill = list(edgeP = 0))
save(panda_prior, file = "../inputs/panda_motif_prior_finalEGRET_v1.RData")
```


# eQTLs
```{r}
library(tidyr)

# load eQTL data and overlap with motifs
eqtl <- read.table("../pop_data/GTEx_Analysis_v7_eQTL/Cells_EBV-transformed_lymphocytes.v7.signif_variant_gene_pairs.txt", header = 1)
#split the first column to get chromosome, position and ID columns and add the "chr" tag
eqtl <- separate(eqtl, variant_id, c("chr", "pos"), "_", remove = FALSE)
eqtl$chr = paste0("chr",eqtl$chr)
eqtl <- separate(eqtl, gene_id, c("geneID"), "\\.", remove = TRUE)

#Convert the data into a GRanges object
gr_eqtl <- GRanges(seqnames = eqtl$chr, ranges = IRanges(start = as.numeric(eqtl$pos), end = as.numeric(eqtl$pos)), strand = NULL, mcols=eqtl[,c("geneID", "pval_beta","slope","pval_nominal")])

 
  # make motif-eGene network
  motifs <- list.files(path="../motifs/mapped_motif_files/", pattern="*.txt", full.names=TRUE, recursive=FALSE)
  lapply(motifs, function(y) {
    # load file
    motif <- read.table(y, header = FALSE, sep = "\t")
    motif_name <- motif[1,1]
    print(motif_name)
    colnames(motif) <- c("motifName","chr","start","stop","adjacentGene")
    gr_motif <- GRanges(seqnames = motif[,2], ranges = IRanges(start = motif[,3], end = motif[,4]), strand = NULL, mcols = motif[,c(1,5)])
  
    eqtl_motif_overlap <- data.frame(findOverlaps(gr_eqtl,gr_motif))
    eqtl_motif_overlap$tfName <- gr_motif$mcols.motifName[eqtl_motif_overlap$subjectHits]
    eqtl_motif_overlap$adjacentGene <- gr_motif$mcols.adjacentGene[eqtl_motif_overlap$subjectHits]
    eqtl_motif_overlap$eGene <- gr_eqtl$mcols.geneID[eqtl_motif_overlap$queryHits]
    eqtl_motif_overlap$snpPos <- start(gr_eqtl)[eqtl_motif_overlap$queryHits]
    eqtl_motif_overlap$chr <- as.vector(seqnames(gr_eqtl))[eqtl_motif_overlap$queryHits]
    eqtl_motif_overlap$pvalNom <- gr_eqtl$mcols.pval_nominal[eqtl_motif_overlap$queryHits]
    eqtl_motif_overlap$pvalBeta <- gr_eqtl$mcols.pval_beta[eqtl_motif_overlap$queryHits]
    eqtl_motif_overlap$beta <- gr_eqtl$mcols.slope[eqtl_motif_overlap$queryHits]
    indices <- which(as.vector(eqtl_motif_overlap$eGene) == as.vector(eqtl_motif_overlap$adjacentGene))
    eQTL_in_promotor_adjacent_egene <- eqtl_motif_overlap[indices,]
  
    filename <- paste0("../inputs/eQTL_in_motif_promotor_adjacent_egene_finalEGRET_v1_06172020.txt")
    # write to file
    write.table(x = eQTL_in_promotor_adjacent_egene[,c(3,4,6,7,10)], file = filename, quote = FALSE, sep = "\t", row.names = FALSE, col.names = FALSE, append = TRUE)
  })
```


# Make vcf files for qbic

We construct a VCF file for all eQTLs in motifs in promotors where the vcf file (genotype(s)) has an alternate allele. 

First GM12878:

```{r}
motif_promotor_qtls <- read.table("../inputs/eQTL_in_motif_promotor_adjacent_egene_finalEGRET_v1_06172020.txt", header = FALSE)
colnames(motif_promotor_qtls) <- c("tf","gene","snpPos","chrom","effect")
motif_promotor_qtls$chromPos <- paste0(motif_promotor_qtls$chrom,"_",motif_promotor_qtls$snpPos)

genotype <- read.table("../genotype_data/NA12878.vcf", sep = "\t" ,header = FALSE)
colnames(genotype) <- c("CHROM", "POS","ID", "REF", "ALT", "QUAL", "FILTER", "INFO", "FORMAT", "GENO")
genotype$chromPos <- paste0(genotype$CHROM,"_",genotype$POS)
  
#select QTLs where there is a SNP (alternate allele) in the vcf file
genotype_qtls <- motif_promotor_qtls[which(motif_promotor_qtls$chromPos  %in% genotype$chromPos),]
# fill in the reference and alternate alleles
genotype_qtls$ref <- genotype$REF[match(genotype_qtls$chromPos,genotype$chromPos)]
genotype_qtls$alt <- genotype$ALT[match(genotype_qtls$chromPos,genotype$chromPos)]
# remove indels
motif_promotor_qtls_noIndels <- genotype_qtls[(nchar(as.character(genotype_qtls$ref)) == 1) & (nchar(as.character(genotype_qtls$alt)) == 1),c(4,3,2,7,8)]
  
qtl_vcf <- paste0("../genotype_data/eQTLs_motif_promotor_finalEGRET_v1_06172020_GM12878.vcf")
write.table(unique(motif_promotor_qtls_noIndels), file =qtl_vcf, col.names = FALSE, sep = "\t", quote = FALSE, row.names = FALSE)
```

Now K562:

```{r}
motif_promotor_qtls <- read.table("../inputs/eQTL_in_motif_promotor_adjacent_egene_finalEGRET_v1_06172020.txt", header = FALSE)
colnames(motif_promotor_qtls) <- c("tf","gene","snpPos","chrom","effect")
motif_promotor_qtls$chromPos <- paste0(motif_promotor_qtls$chrom,"_",motif_promotor_qtls$snpPos)

genotype <- read.table("../genotype_data/k562.vcf", sep = "\t" ,header = FALSE)
colnames(genotype) <- c("CHROM", "POS","ID", "REF", "ALT", "QUAL", "FILTER", "INFO", "FORMAT", "GENO")
genotype$chromPos <- paste0(genotype$CHROM,"_",genotype$POS)
  
#select QTLs where there is a SNP (alternate allele) in the vcf file
genotype_qtls <- motif_promotor_qtls[which(motif_promotor_qtls$chromPos  %in% genotype$chromPos),]
# fill in the reference and alternate alleles
genotype_qtls$ref <- genotype$REF[match(genotype_qtls$chromPos,genotype$chromPos)]
genotype_qtls$alt <- genotype$ALT[match(genotype_qtls$chromPos,genotype$chromPos)]
# remove indels
motif_promotor_qtls_noIndels <- genotype_qtls[(nchar(as.character(genotype_qtls$ref)) == 1) & (nchar(as.character(genotype_qtls$alt)) == 1),c(4,3,2,7,8)]
  
qtl_vcf <- paste0("../genotype_data/eQTLs_motif_promotor_finalEGRET_v1_06172020_K562.vcf")
write.table(unique(motif_promotor_qtls_noIndels), file =qtl_vcf, col.names = FALSE, sep = "\t", quote = FALSE, row.names = FALSE)
```

Now let's combine the vcfs (non-redundantly) for K562 and GM12878 so that we only have to run qbic once.
```{r}
system("cat /home/ubuntu/EGRET/final_egret_v1/genotype_data/eQTLs_motif_promotor_finalEGRET_v1_06172020_K562.vcf /home/ubuntu/EGRET/final_egret_v1/genotype_data/eQTLs_motif_promotor_finalEGRET_v1_06172020_GM12878.vcf | sort -u >/home/ubuntu/EGRET/final_egret_v1/genotype_data/unique_eQTLs_motif_promotor_finalEGRET_v1_06172020_GM12878_K562.vcf")
```


# Make expression matrix
Construct the gene expression matrix for LCLs from GTEx data.

```{r}
library(data.table)
# Extract sample names for LCLs
system("grep Cells /home/ubuntu/EGRET/final_egret_v1/pop_data/GTEx_v7_Annotations_SampleAttributesDS.txt | grep EBV | cut -f1 >/home/ubuntu/EGRET/final_egret_v1/pop_data/LCL_samples")

# Make expression matrix for LCLs
expr <- fread("../pop_data/GTEx_Analysis_2016-01-15_v7_RNASeQCv1.1.8_gene_tpm.gct", header = TRUE, skip = 2, data.table = TRUE)
lcl_samples <-read.table("../pop_data/LCL_samples", header = FALSE)
expr$Name<-sub("\\.[0-9]","", expr$Name)
lcl_expr <- expr[,union("Name", intersect(lcl_samples[1:149,], colnames(expr))), with=FALSE]
lcl_expr_df <- data.frame(lcl_expr, row.names = 1)
clean_data <- lcl_expr_df[(rowSums(lcl_expr_df != 0) > 50),]
save(clean_data, file = "../inputs/expr_data_finalEGRET_v1_06172020.RData")
```

# Map allele-specific expression (ASE) SNPs to motifs in promotors

Get the ASE data (downloaded 09/01/2020)

wget https://genome.cshlp.org/content/suppl/2018/10/17/gr.237354.118.DC1/Supplemental_Table_S1_.txt
```{r}
# load ase data
ase <- read.table("../ase/Supplemental_Table_S1_.txt", sep = " ", header = TRUE)
ase_gr <- GRanges(seqnames = ase$chr, ranges = IRanges(start = ase$pos1, end = ase$pos1), strand = NULL, mcols = ase[,])

# make motif-eGene network
  motifs <- list.files(path="../motifs/mapped_motif_files/", pattern="*.txt", full.names=TRUE, recursive=FALSE)
  lapply(motifs, function(y) {
    # load file
    motif <- read.table(y, header = FALSE, sep = "\t")
    motif_name <- motif[1,1]
    print(motif_name)
    colnames(motif) <- c("motifName","chr","start","stop","adjacentGene")
    gr_motif <- GRanges(seqnames = motif[,2], ranges = IRanges(start = motif[,3], end = motif[,4]), strand = NULL, mcols = motif[,c(1,5)])
    
  # overlap bitbundle snps with motifs 
  ase_in_motif <- data.frame(findOverlaps(ase_gr, gr_motif))
  ase_in_motif$tf <- gr_motif$mcols.motifName[ase_in_motif$subjectHits]
  ase_in_motif$gene <- gr_motif$mcols.adjacentGene[ase_in_motif$subjectHits]
  ase_in_motif$fdr <- ase_gr$mcols.padj_comb[ase_in_motif$queryHits]
  ase_in_motif$pval <- ase_gr$mcols.p_comb[ase_in_motif$queryHits]
  ase_in_motif$chr <- ase_gr$mcols.chr[ase_in_motif$queryHits]
  ase_in_motif$pos <- ase_gr$mcols.pos1[ase_in_motif$queryHits]
  write.table(ase_in_motif[,c(3:8)], file = "../ase/ase_mapped_motifs_09012020.txt", sep = "\t", quote = FALSE, append = TRUE, row.names =FALSE, col.names = FALSE)
  })
```


# Map caQTLs to motifs in promotor regions
Get caQTL data:
wget http://eqtl.uchicago.edu/yri_ipsc/cht_results_full_LCL.txt

```{r}
caQTL <- read.table("../caqtl/cht_results_full_LCL.txt", header = TRUE)
caqtl_gr <- GRanges(seqnames = caQTL$TEST.SNP.CHROM, ranges = IRanges(start = caQTL$TEST.SNP.POS, end = caQTL$TEST.SNP.POS), strand = NULL, mcols =  caQTL[,])

# make motif-eGene network
  motifs <- list.files(path="../motifs/mapped_motif_files/", pattern="*.txt", full.names=TRUE, recursive=FALSE)
  lapply(motifs, function(y) {
    # load file
    motif <- read.table(y, header = FALSE, sep = "\t")
    motif_name <- motif[1,1]
    print(motif_name)
    colnames(motif) <- c("motifName","chr","start","stop","adjacentGene")
    gr_motif <- GRanges(seqnames = motif[,2], ranges = IRanges(start = motif[,3], end = motif[,4]), strand = NULL, mcols = motif[,c(1,5)])
    
  # overlap bitbundle snps with motifs 
  caqtl_in_motif <- data.frame(findOverlaps(caqtl_gr, gr_motif))
  caqtl_in_motif$tf <- gr_motif$mcols.motifName[caqtl_in_motif$subjectHits]
  caqtl_in_motif$gene <- gr_motif$mcols.adjacentGene[caqtl_in_motif$subjectHits]
  caqtl_in_motif$chr <- caqtl_gr$mcols.TEST.SNP.CHROM[caqtl_in_motif$queryHits]
    caqtl_in_motif$pos <- caqtl_gr$mcols.TEST.SNP.POS[caqtl_in_motif$queryHits]
  caqtl_in_motif$pval <- caqtl_gr$mcols.P.VALUE[caqtl_in_motif$queryHits]
  write.table(caqtl_in_motif[,], file = "../caqtl/caqtl_mapped_motifs_09092020.txt", sep = "\t", quote = FALSE, append = TRUE, row.names =FALSE, col.names = FALSE)
  })
```


# Additional preprocessing
To assess the contribution of different data types to the EGRET method, we edit the EGRET equation, leaving out data types (either eQTL, alt allele count or QBiC). This means that we need to preprocess the SNPs in an additional manner for QBiC - we need to run QBiC on all SNPs that occur within motifs within promotors, not just those which are eQTLs.

## VCF for all SNPs in motifs in promotors in vcf file
First GM12878:
```{r}
library(tidyr)
library(GenomicRanges)
# Now load the genotype data 
genotype <- read.table("../genotype_data/NA12878.vcf", sep = "\t", header = FALSE)
colnames(genotype) <- c("chr","pos","ID","ref","alt","QUAL",	"FILTER",	"INFO",	"FORMAT",	"NA12878")
genotype_gr <-  GRanges(seqnames = genotype$chr, ranges = IRanges(start = genotype$pos, end = genotype$pos), strand = NULL, mcols = genotype[,4:5])


#map to motifs
  motifs <- list.files(path="../motifs/mapped_motif_files/", pattern="*.txt", full.names=TRUE, recursive=FALSE)
  lapply(motifs, function(y) {
    # load file
    motif <- read.table(y, header = FALSE, sep = "\t")
    motif_name <- motif[1,1]
    #print(motif_name)
    colnames(motif) <- c("motifName","chr","start","stop","adjacentGene")
    gr_motif <- GRanges(seqnames = motif[,2], ranges = IRanges(start = motif[,3], end = motif[,4]), strand = NULL, mcols = motif[,c(1,5)])
  
    genotype_motif_overlap <- data.frame(findOverlaps(genotype_gr,gr_motif))
    genotype_motif_overlap$tfName <- gr_motif$mcols.motifName[genotype_motif_overlap$subjectHits]
    genotype_motif_overlap$adjacentGene <- gr_motif$mcols.adjacentGene[genotype_motif_overlap$subjectHits]
    genotype_motif_overlap$chr <- as.vector(seqnames(genotype_gr))[genotype_motif_overlap$queryHits]
    genotype_motif_overlap$snpPos <- start(genotype_gr)[genotype_motif_overlap$queryHits]
    genotype_motif_overlap$ref <- genotype_gr$mcols.ref[genotype_motif_overlap$queryHits]
    genotype_motif_overlap$alt <- genotype_gr$mcols.alt[genotype_motif_overlap$queryHits]  
    genotype_motif_overlap_noIndels <- genotype_motif_overlap[(nchar(as.character(genotype_motif_overlap$ref)) == 1) & (nchar(as.character(genotype_motif_overlap$alt)) == 1),c(5,6,4,7,8)]
    filename <- paste0("../genotype_data/NA12878_snps_in_motifs_in_promotor.txt")
    write.table(x = genotype_motif_overlap_noIndels, file = filename, quote = FALSE, sep = "\t", row.names = FALSE, col.names = FALSE, append = TRUE)
})
```

Now K562:
```{r}
library(tidyr)
library(GenomicRanges)
# Now load the genotype data 
genotype <- read.table("../genotype_data/k562.vcf", sep = "\t", header = FALSE)
colnames(genotype) <- c("chr","pos","ID","ref","alt","QUAL",	"FILTER",	"INFO",	"FORMAT",	"NA12878")
genotype_gr <-  GRanges(seqnames = genotype$chr, ranges = IRanges(start = genotype$pos, end = genotype$pos), strand = NULL, mcols = genotype[,4:5])


#map to motifs
  motifs <- list.files(path="../motifs/mapped_motif_files/", pattern="*.txt", full.names=TRUE, recursive=FALSE)
  lapply(motifs, function(y) {
    # load file
    motif <- read.table(y, header = FALSE, sep = "\t")
    motif_name <- motif[1,1]
    #print(motif_name)
    colnames(motif) <- c("motifName","chr","start","stop","adjacentGene")
    gr_motif <- GRanges(seqnames = motif[,2], ranges = IRanges(start = motif[,3], end = motif[,4]), strand = NULL, mcols = motif[,c(1,5)])
  
    genotype_motif_overlap <- data.frame(findOverlaps(genotype_gr,gr_motif))
    genotype_motif_overlap$tfName <- gr_motif$mcols.motifName[genotype_motif_overlap$subjectHits]
    genotype_motif_overlap$adjacentGene <- gr_motif$mcols.adjacentGene[genotype_motif_overlap$subjectHits]
    genotype_motif_overlap$chr <- as.vector(seqnames(genotype_gr))[genotype_motif_overlap$queryHits]
    genotype_motif_overlap$snpPos <- start(genotype_gr)[genotype_motif_overlap$queryHits]
    genotype_motif_overlap$ref <- genotype_gr$mcols.ref[genotype_motif_overlap$queryHits]
    genotype_motif_overlap$alt <- genotype_gr$mcols.alt[genotype_motif_overlap$queryHits]  
    genotype_motif_overlap_noIndels <- genotype_motif_overlap[(nchar(as.character(genotype_motif_overlap$ref)) == 1) & (nchar(as.character(genotype_motif_overlap$alt)) == 1),c(5,6,4,7,8)]
    filename <- paste0("../genotype_data/K562_snps_in_motifs_in_promotor.txt")
    write.table(x = genotype_motif_overlap_noIndels, file = filename, quote = FALSE, sep = "\t", row.names = FALSE, col.names = FALSE, append = TRUE)
})
```

Uniquefy SNPs so that we don't run qbic more than we have to. Some SNPs appear more than once (even assigned to the same gene id) because they are mapping to multiple motifs.

```{r}
system("cat /home/ubuntu/EGRET/final_egret_v1/genotype_data/K562_snps_in_motifs_in_promotor.txt /home/ubuntu/EGRET/final_egret_v1/genotype_data/NA12878_snps_in_motifs_in_promotor.txt | sort -u >/home/ubuntu/EGRET/final_egret_v1/genotype_data/NA12878_K562_snps_in_motifs_in_promotor_finalEGRET_v1_06172020.vcf")
```
