# Supplementary material for: Predicting genotype-specific gene regulatory networks
Source: Genome Res. 2022 Mar;32(3):524–33. doi: 10.1101/gr.275107.120 (PMC8896459; doi:10.1101/gr.275107.120)
Supplement: Supplemental Material [file supp_gr.275107.120_Supplementary_Code.zip › Supplementary_Code/EGRET_analysis_scripts/final_egret_v1/scripts/runEgret_noQbic_gm12878.Rmd]

---
title: "Run EGRET with no QBiC component"
author: "Deborah Weighill"
output:
  html_notebook:
    toc: true
    theme: cosmo
    df_print: paged
---
___
# Description
___

Running EGRET (*without qbic data*) on GM12878.

# Libraries and tags
```{r libraries_and_tags}
Sys.setenv(RSTUDIO_PANDOC="/usr/lib/rstudio-server/bin/pandoc")

# load the libraries we will need.
library(GenomicRanges)
library(IRanges)
library(tidyr)
library(data.table)
library(dplyr)
library(pandaR)

# this tag should indicate the genotype and the date
tag <- "finalEGRET_v1_noQbic_gm12878"
```

# Inputs

Individual inputs:
```{r individual_inputs}
# individual genotype
vcf <- read.table("../genotype_data/NA12878.vcf", header = FALSE, sep = "\t")
```

General inputs:
```{r general_inputs}

# general motif prior
motif <- load("../inputs/panda_motif_prior_finalEGRET_v1.RData")

# population-level expression data
expr <- load("../inputs/expr_data_finalEGRET_v1_06172020.RData")

# general ppi prior
ppi <- read.table("../inputs/ppi.txt", header = FALSE, sep = "\t")

# population-level QTL data
qtl <- read.table("../inputs/eQTL_in_motif_promotor_adjacent_egene_finalEGRET_v1_06172020.txt", header = FALSE)

```

## PPI prior
Load and filter the ppi prior (only include proteins whose genes are actually expressed.)
```{r filter_ppi}
# filter ppi prior to only include transcripts that are expressed
nameGeneMap <- read.table("../annotation/geneID_name_map.txt", header = FALSE)
colnames(nameGeneMap) <- c("gene","name")
#names of expressed genes
expressedGeneNames <- nameGeneMap$name[which(nameGeneMap$gene %in% rownames(clean_data))]
#only include edges in ppi where both of the tfs are expressed (i.e. in the above list)
ppiFiltered <- ppi[((ppi$V1 %in% expressedGeneNames) & (ppi$V2 %in% expressedGeneNames)),]
```

## QTL data
```{r parse_qtl}
#these QTLs are those which exist within motifs within promotors.
colnames(qtl) <- c("tf",	"gene", "snpPos",	"chr",	"effect")
qtl$snpID <- paste0(qtl$chr,"_",qtl$snpPos)
```


## Calculating alt allele count for each qtl SNP.
Label each eqtl snp with the alternate allele count for the genotype in question (here NA12878)
```{r parse_genotype}
colnames(vcf) <- c("CHROM",  "POS"  ,   "ID"  ,    "REF"  ,   "ALT"   ,  "QUAL"   , "FILTER" , "INFO"   , "FORMAT", "NA12878")
snp_ids <- paste0(vcf$CHROM,"_",vcf$POS)
rownames(vcf) <- snp_ids
vcf <- separate(vcf, NA12878, c("allele1", "allele2"), "\\|", remove = TRUE)
vcf$alt_allele_count <- as.numeric(vcf$allele1) + as.numeric(vcf$allele2)
vcf$snp_id <- snp_ids


#assign alt allele count of the individual to the QTL table
qtl$alt_allele_count <- vcf$alt_allele_count[match(qtl$snpID, vcf$snp_id)]
QTL_tf_gene_pairs <- distinct(qtl[,c(1:7)])
QTL_tf_gene_pairs$edgeE <- rep(1,nrow(QTL_tf_gene_pairs))
QTL_tf_gene_pairs$alt_allele_count[is.na(QTL_tf_gene_pairs$alt_allele_count)] <- 0
QTL_tf_gene_pairs$qtlTF <- paste0(QTL_tf_gene_pairs$tf,QTL_tf_gene_pairs$snpID)
```


# Prior Modifiers

## Construct modifiers


```{r combine_qbic_eqtl}

QTL_tf_gene_pairs$absQtlQffect_altAlleleCount <- abs(QTL_tf_gene_pairs$effect) * QTL_tf_gene_pairs$alt_allele_count

```


```{r aggregate_modifiers}
#make an edge id of TG-gene - this will be what we aggregate by
QTL_tf_gene_pairs$edgeID <- paste0(QTL_tf_gene_pairs$tf,QTL_tf_gene_pairs$gene)

#this is where we will store the modifiers aggregated by tf-gene edge
mods <- unique(QTL_tf_gene_pairs[,c(1,2)])
mods$edgeID <- paste0(mods$tf,mods$gene)

# aggregated modifiers from qbic and qtl variables by tf-gene pair
absQtlQffect_altAlleleCount <- aggregate(absQtlQffect_altAlleleCount ~ edgeID, data=QTL_tf_gene_pairs, FUN=sum)


# put into mods matrix
mods$absQtlQffect_altAlleleCount <- absQtlQffect_altAlleleCount$absQtlQffect_altAlleleCount[match(mods$edgeID, absQtlQffect_altAlleleCount$edgeID)]
```


## Construct priors

E = Eqtl in edge
A = Alt allele count
qes = qbic effect size
qe = qbic effect
qb = qbic binary
B = beta

Merge the panda prior with the modifier matrix
```{r combine_panda_and_mods}
combined <- merge(as.data.frame(panda_prior),mods, all.x=TRUE, by.x = c(1,2),by.y = c(1,2))
combined[is.na(combined)] <- 0
```

Make the three priors by subtracting the modifier from the prior edge.
```{r make_priors}
# construct the egret prior
combined$egretPrior <- combined$edgeP - combined$absQtlQffect_altAlleleCount

egretPrior <- combined[,c(1,2,6)]

priorfile <- paste0("../outputs/priors_",tag,".txt")
write.table(combined, file = priorfile, col.names = TRUE, row.names = FALSE, sep = "\t", quote = FALSE)
```


# Run message Passing 

```{r run_message_passing}
processes <- c(1)
prior_list <- list(egretPrior)
prior_names <- c("egret")

mclapply(processes, function(p) {
  system.time(results <- panda(as.data.frame(prior_list[p]), expr=clean_data, ppi=ppiFiltered,progress=TRUE, remove.missing.ppi = TRUE, remove.missing.motif = TRUE, remove.missing.genes = TRUE))
  filename <- paste0("../outputs/",tag,"_",prior_names[p],".RData")
  regnet <- results@regNet
  save(regnet, file = filename)
}, mc.cores = 1,mc.preschedule=TRUE)
```
