# Supplementary material for: Predicting genotype-specific gene regulatory networks
Source: Genome Res. 2022 Mar;32(3):524–33. doi: 10.1101/gr.275107.120 (PMC8896459; doi:10.1101/gr.275107.120)
Supplement: Supplemental Material [file supp_gr.275107.120_Supplementary_Code.zip › Supplementary_Code/EGRET_analysis_scripts/final_egret_v1/scripts/sensitivity_analysis_08232021.Rmd]

---
title: "EGRET Sensitivity Analysis"
author: "Deborah Weighill"
output:
  html_document:
    df_print: paged
    toc: yes
  html_notebook:
    df_print: paged
    theme: cosmo
    toc: yes
---
AUC for ChIP-seq prediction when using different thresholds for motif prior and eQTLs.

# Load libraries
```{r}
library(reshape2)
library(rtracklayer)
library(tidyr)
library(ggplot2)
library(pROC)
library(reshape)
library(PRROC)
library(dplyr)
library(GenomicRanges)
library(precrec)
library(ggpubr)
```


# Make Panda/EGRET edge table

Load regnets from using standard motif prior


```{r echo=FALSE,results='hide'}

# panda standard
load("../outputs/EGRET_allQBiCModels_gm12878_10142020_panda.RData")
net <- melt(regnet)
colnames(net) = c("tf","gene","score")
net$id <- paste0(net$tf,net$gene)

regnet_edge_table_standard <- as.data.frame(net$id)
colnames(regnet_edge_table_standard) <- c("id")
regnet_edge_table_standard$tf <- as.vector(net$tf)
regnet_edge_table_standard$gene <- as.vector(net$gene)
regnet_edge_table_standard$panda_standard <- as.vector(net$score)

#list of the file names of the rest of the networks
files <- c("EGRET_allQBiCModels_gm12878_10142020_egret.RData",
"EGRET_allQBiCModels_gm12878_sensitivity_eqtl_1e-6_08202021_egret.RData",
"EGRET_allQBiCModels_gm12878_sensitivity_eqtl_1e-7_08202021_egret.RData")

#nicknames of the networks
names <- c("egret_standard","egret_eqtl_6","egret_eqtl_7")

for (p in c(1:3)) {
  filename <- paste0("../outputs/",files[p])
  netname <- names[p]
  print(netname)
  load(filename)
  net <- melt(regnet)
  colnames(net) = c("tf","gene","score")
  net$id <- paste0(net$tf,net$gene)
  if(all.equal(as.vector(regnet_edge_table_standard$id),as.vector(net$id))){
    print(p)
    regnet_edge_table_standard$tempID <- as.vector(net$score)
    colnames(regnet_edge_table_standard)[colnames(regnet_edge_table_standard) == "tempID"] <- netname
  }
}
save(regnet_edge_table_standard, file = "../outputs/egret_sensitivity_analysis_table_standardMotif.RData")
```


Load regnets from using standard motif 1e-5

```{r echo=FALSE,results='hide'}

# panda standard
load("../outputs/EGRET_allQBiCModels_gm12878_sensitivity_motif_1e-5_08202021_panda.RData")
net <- melt(regnet)
colnames(net) = c("tf","gene","score")
net$id <- paste0(net$tf,net$gene)

regnet_edge_table_motif5 <- data.frame(net$id)
colnames(regnet_edge_table_motif5) <- c("id")
regnet_edge_table_motif5$tf <- as.vector(net$tf)
regnet_edge_table_motif5$gene <- as.vector(net$gene)
regnet_edge_table_motif5$panda_motif5 <- as.vector(net$score)

#list of the file names of the rest of the networks
files <- c("EGRET_allQBiCModels_gm12878_sensitivity_motif_1e-5_08202021_egret.RData")

#nicknames of the networks
names <- c("egret_motif_5")

for (p in c(1:1)) {
  filename <- paste0("../outputs/",files[p])
  netname <- names[p]
  print(netname)
  load(filename)
  net <- melt(regnet)
  colnames(net) = c("tf","gene","score")
  net$id <- paste0(net$tf,net$gene)
  if(all.equal(as.vector(regnet_edge_table_motif5$id),as.vector(net$id))){
    print(p)
    regnet_edge_table_motif5$tempID <- as.vector(net$score)
    colnames(regnet_edge_table_motif5)[colnames(regnet_edge_table_motif5) == "tempID"] <- netname
  }
}
save(regnet_edge_table_motif5, file = "../outputs/egret_sensitivity_analysis_table_motif5.RData")
```


```{r echo=FALSE,results='hide'}

# panda standard
load("../outputs/EGRET_allQBiCModels_gm12878_sensitivity_motif_1e-6_08202021_panda.RData")
net <- melt(regnet)
colnames(net) = c("tf","gene","score")
net$id <- paste0(net$tf,net$gene)

regnet_edge_table_motif6 <- data.frame(net$id)
colnames(regnet_edge_table_motif6) <- c("id")
regnet_edge_table_motif6$tf <- as.vector(net$tf)
regnet_edge_table_motif6$gene <- as.vector(net$gene)
regnet_edge_table_motif6$panda_motif6 <- as.vector(net$score)

#list of the file names of the rest of the networks
files <- c("EGRET_allQBiCModels_gm12878_sensitivity_motif_1e-6_08202021_egret.RData")

#nicknames of the networks
names <- c("egret_motif_6")

for (p in c(1:1)) {
  filename <- paste0("../outputs/",files[p])
  netname <- names[p]
  print(netname)
  load(filename)
  net <- melt(regnet)
  colnames(net) = c("tf","gene","score")
  net$id <- paste0(net$tf,net$gene)
  if(all.equal(as.vector(regnet_edge_table_motif6$id),as.vector(net$id))){
    print(p)
    regnet_edge_table_motif6$tempID <- as.vector(net$score)
    colnames(regnet_edge_table_motif6)[colnames(regnet_edge_table_motif6) == "tempID"] <- netname
  }
}
save(regnet_edge_table_motif6, file = "../outputs/egret_sensitivity_analysis_table_motif6.RData")
```

```{r}
load("../outputs/egret_sensitivity_analysis_table_standardMotif.RData")
load("../outputs/egret_sensitivity_analysis_table_motif5.RData")
load("../outputs/egret_sensitivity_analysis_table_motif6.RData")
```

# Load ChIP-seq data
We load the chipseq data and make a ground truth regulatory network for validation.

```{r echo=FALSE,results='hide'}
# read in the gene annotation file with gene ranges.
genes <- read.table("../annotation/ensembl_genes_from_ucsc.txt", header = TRUE,sep = "\t")
genes$promotorLeft <- ifelse(genes$strand == "+", (genes$txStart + 1 - 750), (genes$txEnd-250))
genes$promotorRight <- ifelse(genes$strand == "+", (genes$txStart + 1 + 250), (genes$txEnd+750))
gr_genes_promotor <- GRanges(seqnames = genes$chrom, ranges = IRanges(start = genes$promotorLeft, end = genes$promotorRight), strand = NULL, mcols = genes[,13:15])

# GM12878 chipseq data
gr_chipseq_gm12878 <- import("../chipseq/GM12878_remap2018_all_macs2_hg19_v1_2.bed")
overlaps_gm12878 <- data.frame(findOverlaps(gr_chipseq_gm12878, gr_genes_promotor))
overlaps_gm12878$tf_name <- gr_chipseq_gm12878$name[overlaps_gm12878$queryHits]
overlaps_gm12878$gene_name <- gr_genes_promotor$mcols.name2[overlaps_gm12878$subjectHits]
validation_regnet_gm12878 <- separate(overlaps_gm12878, tf_name, c("exp", "tf", "cell line"), "\\.")
chipseq_regnet_gm12878 <- distinct(validation_regnet_gm12878[,c("tf","gene_name")])
chipseq_regnet_gm12878$id <- paste0(chipseq_regnet_gm12878$tf,chipseq_regnet_gm12878$gene)
```

# Overlap networks with ChIP-seq data
```{r echo=FALSE,results='hide'}
filtered_net_table_standard <- regnet_edge_table_standard[(regnet_edge_table_standard$tf %in% chipseq_regnet_gm12878$tf) ,]
filtered_net_table_standard$chipseq <- ifelse(filtered_net_table_standard$id %in% chipseq_regnet_gm12878$id,1,0)

filtered_net_table_motif5 <- regnet_edge_table_motif5[(regnet_edge_table_motif5$tf %in% regnet_edge_table_motif5$tf) ,]
filtered_net_table_motif5$chipseq <- ifelse(filtered_net_table_motif5$id %in% chipseq_regnet_gm12878$id,1,0)

filtered_net_table_motif6 <- regnet_edge_table_motif6[(regnet_edge_table_motif6$tf %in% regnet_edge_table_motif6$tf) ,]
filtered_net_table_motif6$chipseq <- ifelse(filtered_net_table_motif6$id %in% chipseq_regnet_gm12878$id,1,0)
```


# Calculate edge differences (edge disruption scores)

```{r echo=FALSE,results='hide'}
filtered_net_table_standard$diff_standard <- abs(filtered_net_table_standard$egret_standard - filtered_net_table_standard$panda_standard)
filtered_net_table_standard$diff_eqtl6 <- abs(filtered_net_table_standard$`egret_eqtl_1e-6` - filtered_net_table_standard$panda_standard)
filtered_net_table_standard$diff_eqtl7 <- abs(filtered_net_table_standard$`egret_eqtl_1e-7` - filtered_net_table_standard$panda_standard)

filtered_net_table_motif5$diff_motif5 <- abs(filtered_net_table_motif5$egret_motif_5 - filtered_net_table_motif5$panda_motif5)

filtered_net_table_motif6$diff_motif6 <- abs(filtered_net_table_motif6$egret_motif_6 - filtered_net_table_motif6$panda_motif6)
```


# Validate networks against ChIP-seq

Plot ROC/PR curves for each PANDA and EGRET nework, as well as table of AUCs and PRs
```{r}
# standard motif with standard eQTL, eQTL6 and eQTL7
for (i in c(4,5,6,7)){
  print(i)
  specs <- colnames(filtered_net_table_standard)[i]
  print(specs)
  curve <- evalmod(scores = filtered_net_table_standard[,i], labels = as.factor(filtered_net_table_standard$chipseq),modnames = c(specs))
  autoplot(curve)
  aucs <- precrec::auc(curve)
  print(aucs)
}
```

```{r,results='hide',fig.show=TRUE}
pallet <- c("#FFBF00",  "#870E75"  ,  "#0BB19F" )
names <- c("eQTL_1","eQTL_2","eQTL_3")
aucs <- c(0.6031124,0.6031019,0.6031053)
data <- data.frame(cbind(names, aucs), stringsAsFactors = FALSE)
data
p1 <- ggplot(data = data, aes(x = names, y = as.numeric(aucs))) + geom_bar(stat="identity", fill = pallet[3]) + theme_bw()  +  theme(text = element_text(size=12))  +  geom_text(aes(label=signif(as.numeric(aucs),6),vjust = -1) )+  scale_x_discrete("eQTL significance threshold",labels=c("p ~< 1e-5*","p < 1e-6","p < 1e-7")) +  labs(y = "AUC", title = "Global sensitivity analysis - eQTLs") + ylim(0,0.7)
p1


```

```{r}
 # motif5
for (i in c(4,5)){
  print(i)
  specs <- colnames(filtered_net_table_motif5)[i]
  print(specs)
  curve <- evalmod(scores = filtered_net_table_motif5[,i], labels = as.factor(filtered_net_table_motif5$chipseq),modnames = c(specs))
  autoplot(curve)
  aucs <- precrec::auc(curve)
  print(aucs)
}
```


```{r}
 # motif6
for (i in c(4,5)){
  print(i)
  specs <- colnames(filtered_net_table_motif6)[i]
  print(specs)
  curve <- evalmod(scores = filtered_net_table_motif6[,i], labels = as.factor(filtered_net_table_motif6$chipseq),modnames = c(specs))
  autoplot(curve)
  aucs <- precrec::auc(curve)
  print(aucs)
}
```


# Validate likely variant-impacted edges

```{r,results='hide',fig.show=TRUE}

names <- c("eqtl5","eqtl6","eqtl7")
diff_cols <- c(9,10,11)
egret_net_nums <- c(5,6,7)
panda_net_nums <- c(4,4,4)
chipseq_col <- 8
get_roc_for_diff_thresh <- function(egretNum) {
  diffcolnum <- diff_cols[egretNum]
  egretcol <- egret_net_nums[egretNum]
  panda_col <- panda_net_nums[egretNum]
  
  top_diff_table <- filtered_net_table_standard[(filtered_net_table_standard[,c(diffcolnum)]>0.35),c(panda_col,egretcol,chipseq_col)]
  scores <- join_scores(top_diff_table[,1],top_diff_table[,2])
  labels <- join_labels(top_diff_table[,3],top_diff_table[,3])
  specs <- paste0(names[egretNum],", thresh: ",0.35)
  
  rocP <- roc(top_diff_table$chipseq, top_diff_table[,1], auc = TRUE, direction = "<")
  rocE <- roc(top_diff_table$chipseq, top_diff_table[,2],auc = TRUE, direction = "<")
  test <- roc.test(rocP, rocE, alternative = "less", method = "delong" )
  pandaAUC <- test$estimate["AUC of roc1"]
  egretAUC <- test$estimate["AUC of roc2"]
  pval <- test$p.value
  print(paste(egretNum,0.35,pval))
  
  curve_data <- mmdata(scores, labels,modnames = c("panda", specs), dsids = c(1, 2))
  curves <- evalmod(curve_data)
  nn <- attr(curves$rocs,"data_info")$nn[1]
  np <- attr(curves$rocs,"data_info")$np[1]
  result <- c(egretNum, names[egretNum], 0.35, nn, np, pandaAUC, egretAUC, pval)
  return(result)
  autoplot(curves)
}
egret_priors <- c(1:3)
egret_auc_pvals_gm12878 <- data.frame()

for (p in egret_priors){
    result <- get_roc_for_diff_thresh(p)
    df <- data.frame(t(result), stringsAsFactors = FALSE)
    egret_auc_pvals_gm12878 <- rbind(egret_auc_pvals_gm12878,df)
  }

colnames(egret_auc_pvals_gm12878) <- c("egretNum", "name", "thresh", "nn", "np", "pandaAUC", "egretAUC", "pval")
egret_auc_pvals_gm12878

egret_auc_pvals_gm12878$improvement <-(as.numeric(egret_auc_pvals_gm12878$egretAUC)-as.numeric(egret_auc_pvals_gm12878$pandaAUC))
egret_auc_pvals_gm12878
```


```{r,results='hide',fig.show=TRUE}
pallet <- c("#FFBF00",  "#870E75"  ,  "#0BB19F" )
names <- c("eQTL_1e-5","eQTL_1e-6","eQTL_1e-7")
nums <- c(57+65,45+57,32+47)
aucs
data <- data.frame(cbind(names, aucs), stringsAsFactors = FALSE)
data
p3 <- ggplot(data = data, aes(x = names, y = as.numeric(nums))) + geom_bar(stat="identity", fill = pallet[3]) + theme_bw()  +  theme(text = element_text(size=12))  +  geom_text(aes(label=signif(as.numeric(nums)),vjust = -1) )+  scale_x_discrete("eQTL significance threshold",labels=c("p ~< 1e-5*","p < 1e-6","p < 1e-7")) +  labs(y = "Number of edited edges", title = "Edited edges with ChIP-seq TFs at different eQTL thresholds") + ylim(0,130)
p3

#pdf("../figures/sensitivity_eqtl_bar.pdf",width = 7, height = 4)
#plot(p)
#dev.off()
```

```{r}
pallet <- c("#FFBF00",  "#870E75"  ,  "#0BB19F" )

p2 <- ggplot(data = egret_auc_pvals_gm12878[order(egret_auc_pvals_gm12878$improvement),], aes(x = name, y = improvement)) + geom_bar(stat="identity", fill = pallet[3]) + theme_bw()  +  theme(text = element_text(size=12))  +  geom_text(aes(label=signif(improvement,3),vjust = -1) )+  scale_x_discrete("eQTL significance threshold",labels=c("p ~< 1e-5*","p < 1e-6","p < 1e-7")) +  labs(y = "AUC improvement", title = "Local sensitivity analysis - eQTLs") + ylim(-0,0.5)
p2

#pdf("../figures/sensitivity_eqtl.pdf",width = 4, height = 3)
#plot(p)
#dev.off()
```
```{r}
p_ag <- ggarrange(p1,p2,p3,
          labels = c("A", "B", "C"),
          ncol = 2, nrow = 2)
plot(p_ag)
pdf("../figures/sensitivity_eqtls_ag.pdf",width = 8, height = 7)
plot(p_ag)
dev.off()
```


```{r,results='hide',fig.show=TRUE}

names <- c("motif_1e-4","motif_1e-5","motif_1e-6")
aucs <- c(0.6031124,0.53817666,0.51132608)
data <- data.frame(cbind(names, aucs), stringsAsFactors = FALSE)
data
p <- ggplot(data = data, aes(x = names, y = as.numeric(aucs))) + geom_bar(stat="identity", fill = pallet[3]) + theme_bw()  +  theme(text = element_text(size=12))  +  geom_text(aes(label=signif(as.numeric(aucs),3),vjust = -1) )+  scale_x_discrete("Motif significance threshold",labels=c("p < 1e-4 (FIMO default)","p < 1e-5","p < 1e-6")) +  labs(y = "AUC", title = "Sensitivity analysis - TF motifs") + ylim(0,0.7)
p

pdf("../figures/sensitivity_motif.pdf",width = 5, height = 3)
plot(p)
dev.off()
```
