# Supplementary material for: Predicting genotype-specific gene regulatory networks
Source: Genome Res. 2022 Mar;32(3):524–33. doi: 10.1101/gr.275107.120 (PMC8896459; doi:10.1101/gr.275107.120)
Supplement: Supplemental Material [file supp_gr.275107.120_Supplementary_Code.zip › Supplementary_Code/EGRET_analysis_scripts/final_egret_v1_banovich/egret_commands_all_models]

Rscript run_finalEGRET_v1_banovich_single_genotype_LCL_allModels.Rscript 1
Rscript run_finalEGRET_v1_banovich_single_genotype_iPSC_allModels.Rscript 1
Rscript run_finalEGRET_v1_banovich_single_genotype_iPSC-CM_allModels.Rscript 1
Rscript run_finalEGRET_v1_banovich_single_genotype_LCL_allModels.Rscript 2
Rscript run_finalEGRET_v1_banovich_single_genotype_iPSC_allModels.Rscript 2
Rscript run_finalEGRET_v1_banovich_single_genotype_iPSC-CM_allModels.Rscript 2
Rscript run_finalEGRET_v1_banovich_single_genotype_LCL_allModels.Rscript 3
Rscript run_finalEGRET_v1_banovich_single_genotype_iPSC_allModels.Rscript 3
Rscript run_finalEGRET_v1_banovich_single_genotype_iPSC-CM_allModels.Rscript 3
Rscript run_finalEGRET_v1_banovich_single_genotype_LCL_allModels.Rscript 4
Rscript run_finalEGRET_v1_banovich_single_genotype_iPSC_allModels.Rscript 4
Rscript run_finalEGRET_v1_banovich_single_genotype_iPSC-CM_allModels.Rscript 4
Rscript run_finalEGRET_v1_banovich_single_genotype_LCL_allModels.Rscript 5
Rscript run_finalEGRET_v1_banovich_single_genotype_iPSC_allModels.Rscript 5
Rscript run_finalEGRET_v1_banovich_single_genotype_iPSC-CM_allModels.Rscript 5
Rscript run_finalEGRET_v1_banovich_single_genotype_LCL_allModels.Rscript 6
Rscript run_finalEGRET_v1_banovich_single_genotype_iPSC_allModels.Rscript 6
Rscript run_finalEGRET_v1_banovich_single_genotype_iPSC-CM_allModels.Rscript 6
Rscript run_finalEGRET_v1_banovich_single_genotype_LCL_allModels.Rscript 7
Rscript run_finalEGRET_v1_banovich_single_genotype_iPSC_allModels.Rscript 7
Rscript run_finalEGRET_v1_banovich_single_genotype_iPSC-CM_allModels.Rscript 7
Rscript run_finalEGRET_v1_banovich_single_genotype_LCL_allModels.Rscript 8
Rscript run_finalEGRET_v1_banovich_single_genotype_iPSC_allModels.Rscript 8
Rscript run_finalEGRET_v1_banovich_single_genotype_iPSC-CM_allModels.Rscript 8
Rscript run_finalEGRET_v1_banovich_single_genotype_LCL_allModels.Rscript 9
Rscript run_finalEGRET_v1_banovich_single_genotype_iPSC_allModels.Rscript 9
Rscript run_finalEGRET_v1_banovich_single_genotype_iPSC-CM_allModels.Rscript 9
Rscript run_finalEGRET_v1_banovich_single_genotype_LCL_allModels.Rscript 10
Rscript run_finalEGRET_v1_banovich_single_genotype_iPSC_allModels.Rscript 10
Rscript run_finalEGRET_v1_banovich_single_genotype_iPSC-CM_allModels.Rscript 10
Rscript run_finalEGRET_v1_banovich_single_genotype_LCL_allModels.Rscript 11
Rscript run_finalEGRET_v1_banovich_single_genotype_iPSC_allModels.Rscript 11
Rscript run_finalEGRET_v1_banovich_single_genotype_iPSC-CM_allModels.Rscript 11
Rscript run_finalEGRET_v1_banovich_single_genotype_LCL_allModels.Rscript 12
Rscript run_finalEGRET_v1_banovich_single_genotype_iPSC_allModels.Rscript 12
Rscript run_finalEGRET_v1_banovich_single_genotype_iPSC-CM_allModels.Rscript 12
Rscript run_finalEGRET_v1_banovich_single_genotype_LCL_allModels.Rscript 13
Rscript run_finalEGRET_v1_banovich_single_genotype_iPSC_allModels.Rscript 13
Rscript run_finalEGRET_v1_banovich_single_genotype_iPSC-CM_allModels.Rscript 13
Rscript run_finalEGRET_v1_banovich_single_genotype_LCL_allModels.Rscript 14
Rscript run_finalEGRET_v1_banovich_single_genotype_iPSC_allModels.Rscript 14
Rscript run_finalEGRET_v1_banovich_single_genotype_iPSC-CM_allModels.Rscript 14
Rscript run_finalEGRET_v1_banovich_single_genotype_LCL_allModels.Rscript 15
Rscript run_finalEGRET_v1_banovich_single_genotype_iPSC_allModels.Rscript 15
Rscript run_finalEGRET_v1_banovich_single_genotype_iPSC-CM_allModels.Rscript 15
Rscript run_finalEGRET_v1_banovich_single_genotype_LCL_allModels.Rscript 16
Rscript run_finalEGRET_v1_banovich_single_genotype_iPSC_allModels.Rscript 16
Rscript run_finalEGRET_v1_banovich_single_genotype_iPSC-CM_allModels.Rscript 16
Rscript run_finalEGRET_v1_banovich_single_genotype_LCL_allModels.Rscript 17
Rscript run_finalEGRET_v1_banovich_single_genotype_iPSC_allModels.Rscript 17
Rscript run_finalEGRET_v1_banovich_single_genotype_iPSC-CM_allModels.Rscript 17
Rscript run_finalEGRET_v1_banovich_single_genotype_LCL_allModels.Rscript 18
Rscript run_finalEGRET_v1_banovich_single_genotype_iPSC_allModels.Rscript 18
Rscript run_finalEGRET_v1_banovich_single_genotype_iPSC-CM_allModels.Rscript 18
Rscript run_finalEGRET_v1_banovich_single_genotype_LCL_allModels.Rscript 19
Rscript run_finalEGRET_v1_banovich_single_genotype_iPSC_allModels.Rscript 19
Rscript run_finalEGRET_v1_banovich_single_genotype_iPSC-CM_allModels.Rscript 19
Rscript run_finalEGRET_v1_banovich_single_genotype_LCL_allModels.Rscript 20
Rscript run_finalEGRET_v1_banovich_single_genotype_iPSC_allModels.Rscript 20
Rscript run_finalEGRET_v1_banovich_single_genotype_iPSC-CM_allModels.Rscript 20
Rscript run_finalEGRET_v1_banovich_single_genotype_LCL_allModels.Rscript 21
Rscript run_finalEGRET_v1_banovich_single_genotype_iPSC_allModels.Rscript 21
Rscript run_finalEGRET_v1_banovich_single_genotype_iPSC-CM_allModels.Rscript 21
Rscript run_finalEGRET_v1_banovich_single_genotype_LCL_allModels.Rscript 22
Rscript run_finalEGRET_v1_banovich_single_genotype_iPSC_allModels.Rscript 22
Rscript run_finalEGRET_v1_banovich_single_genotype_iPSC-CM_allModels.Rscript 22
Rscript run_finalEGRET_v1_banovich_single_genotype_LCL_allModels.Rscript 23
Rscript run_finalEGRET_v1_banovich_single_genotype_iPSC_allModels.Rscript 23
Rscript run_finalEGRET_v1_banovich_single_genotype_iPSC-CM_allModels.Rscript 23
Rscript run_finalEGRET_v1_banovich_single_genotype_LCL_allModels.Rscript 24
Rscript run_finalEGRET_v1_banovich_single_genotype_iPSC_allModels.Rscript 24
Rscript run_finalEGRET_v1_banovich_single_genotype_iPSC-CM_allModels.Rscript 24
Rscript run_finalEGRET_v1_banovich_single_genotype_LCL_allModels.Rscript 25
Rscript run_finalEGRET_v1_banovich_single_genotype_iPSC_allModels.Rscript 25
Rscript run_finalEGRET_v1_banovich_single_genotype_iPSC-CM_allModels.Rscript 25
Rscript run_finalEGRET_v1_banovich_single_genotype_LCL_allModels.Rscript 26
Rscript run_finalEGRET_v1_banovich_single_genotype_iPSC_allModels.Rscript 26
Rscript run_finalEGRET_v1_banovich_single_genotype_iPSC-CM_allModels.Rscript 26
Rscript run_finalEGRET_v1_banovich_single_genotype_LCL_allModels.Rscript 27
Rscript run_finalEGRET_v1_banovich_single_genotype_iPSC_allModels.Rscript 27
Rscript run_finalEGRET_v1_banovich_single_genotype_iPSC-CM_allModels.Rscript 27
Rscript run_finalEGRET_v1_banovich_single_genotype_LCL_allModels.Rscript 28
Rscript run_finalEGRET_v1_banovich_single_genotype_iPSC_allModels.Rscript 28
Rscript run_finalEGRET_v1_banovich_single_genotype_iPSC-CM_allModels.Rscript 28
Rscript run_finalEGRET_v1_banovich_single_genotype_LCL_allModels.Rscript 29
Rscript run_finalEGRET_v1_banovich_single_genotype_iPSC_allModels.Rscript 29
Rscript run_finalEGRET_v1_banovich_single_genotype_iPSC-CM_allModels.Rscript 29
Rscript run_finalEGRET_v1_banovich_single_genotype_LCL_allModels.Rscript 30
Rscript run_finalEGRET_v1_banovich_single_genotype_iPSC_allModels.Rscript 30
Rscript run_finalEGRET_v1_banovich_single_genotype_iPSC-CM_allModels.Rscript 30
Rscript run_finalEGRET_v1_banovich_single_genotype_LCL_allModels.Rscript 31
Rscript run_finalEGRET_v1_banovich_single_genotype_iPSC_allModels.Rscript 31
Rscript run_finalEGRET_v1_banovich_single_genotype_iPSC-CM_allModels.Rscript 31
Rscript run_finalEGRET_v1_banovich_single_genotype_LCL_allModels.Rscript 32
Rscript run_finalEGRET_v1_banovich_single_genotype_iPSC_allModels.Rscript 32
Rscript run_finalEGRET_v1_banovich_single_genotype_iPSC-CM_allModels.Rscript 32
Rscript run_finalEGRET_v1_banovich_single_genotype_LCL_allModels.Rscript 33
Rscript run_finalEGRET_v1_banovich_single_genotype_iPSC_allModels.Rscript 33
Rscript run_finalEGRET_v1_banovich_single_genotype_iPSC-CM_allModels.Rscript 33
Rscript run_finalEGRET_v1_banovich_single_genotype_LCL_allModels.Rscript 34
Rscript run_finalEGRET_v1_banovich_single_genotype_iPSC_allModels.Rscript 34
Rscript run_finalEGRET_v1_banovich_single_genotype_iPSC-CM_allModels.Rscript 34
Rscript run_finalEGRET_v1_banovich_single_genotype_LCL_allModels.Rscript 35
Rscript run_finalEGRET_v1_banovich_single_genotype_iPSC_allModels.Rscript 35
Rscript run_finalEGRET_v1_banovich_single_genotype_iPSC-CM_allModels.Rscript 35
Rscript run_finalEGRET_v1_banovich_single_genotype_LCL_allModels.Rscript 36
Rscript run_finalEGRET_v1_banovich_single_genotype_iPSC_allModels.Rscript 36
Rscript run_finalEGRET_v1_banovich_single_genotype_iPSC-CM_allModels.Rscript 36
Rscript run_finalEGRET_v1_banovich_single_genotype_LCL_allModels.Rscript 37
Rscript run_finalEGRET_v1_banovich_single_genotype_iPSC_allModels.Rscript 37
Rscript run_finalEGRET_v1_banovich_single_genotype_iPSC-CM_allModels.Rscript 37
Rscript run_finalEGRET_v1_banovich_single_genotype_LCL_allModels.Rscript 38
Rscript run_finalEGRET_v1_banovich_single_genotype_iPSC_allModels.Rscript 38
Rscript run_finalEGRET_v1_banovich_single_genotype_iPSC-CM_allModels.Rscript 38
Rscript run_finalEGRET_v1_banovich_single_genotype_LCL_allModels.Rscript 39
Rscript run_finalEGRET_v1_banovich_single_genotype_iPSC_allModels.Rscript 39
Rscript run_finalEGRET_v1_banovich_single_genotype_iPSC-CM_allModels.Rscript 39
Rscript run_finalEGRET_v1_banovich_single_genotype_LCL_allModels.Rscript 40
Rscript run_finalEGRET_v1_banovich_single_genotype_iPSC_allModels.Rscript 40
Rscript run_finalEGRET_v1_banovich_single_genotype_iPSC-CM_allModels.Rscript 40
Rscript run_finalEGRET_v1_banovich_single_genotype_LCL_allModels.Rscript 41
Rscript run_finalEGRET_v1_banovich_single_genotype_iPSC_allModels.Rscript 41
Rscript run_finalEGRET_v1_banovich_single_genotype_iPSC-CM_allModels.Rscript 41
Rscript run_finalEGRET_v1_banovich_single_genotype_LCL_allModels.Rscript 42
Rscript run_finalEGRET_v1_banovich_single_genotype_iPSC_allModels.Rscript 42
Rscript run_finalEGRET_v1_banovich_single_genotype_iPSC-CM_allModels.Rscript 42
Rscript run_finalEGRET_v1_banovich_single_genotype_LCL_allModels.Rscript 43
Rscript run_finalEGRET_v1_banovich_single_genotype_iPSC_allModels.Rscript 43
Rscript run_finalEGRET_v1_banovich_single_genotype_iPSC-CM_allModels.Rscript 43
Rscript run_finalEGRET_v1_banovich_single_genotype_LCL_allModels.Rscript 44
Rscript run_finalEGRET_v1_banovich_single_genotype_iPSC_allModels.Rscript 44
Rscript run_finalEGRET_v1_banovich_single_genotype_iPSC-CM_allModels.Rscript 44
Rscript run_finalEGRET_v1_banovich_single_genotype_LCL_allModels.Rscript 45
Rscript run_finalEGRET_v1_banovich_single_genotype_iPSC_allModels.Rscript 45
Rscript run_finalEGRET_v1_banovich_single_genotype_iPSC-CM_allModels.Rscript 45
Rscript run_finalEGRET_v1_banovich_single_genotype_LCL_allModels.Rscript 46
Rscript run_finalEGRET_v1_banovich_single_genotype_iPSC_allModels.Rscript 46
Rscript run_finalEGRET_v1_banovich_single_genotype_iPSC-CM_allModels.Rscript 46
Rscript run_finalEGRET_v1_banovich_single_genotype_LCL_allModels.Rscript 47
Rscript run_finalEGRET_v1_banovich_single_genotype_iPSC_allModels.Rscript 47
Rscript run_finalEGRET_v1_banovich_single_genotype_iPSC-CM_allModels.Rscript 47
Rscript run_finalEGRET_v1_banovich_single_genotype_LCL_allModels.Rscript 48
Rscript run_finalEGRET_v1_banovich_single_genotype_iPSC_allModels.Rscript 48
Rscript run_finalEGRET_v1_banovich_single_genotype_iPSC-CM_allModels.Rscript 48
Rscript run_finalEGRET_v1_banovich_single_genotype_LCL_allModels.Rscript 49
Rscript run_finalEGRET_v1_banovich_single_genotype_iPSC_allModels.Rscript 49
Rscript run_finalEGRET_v1_banovich_single_genotype_iPSC-CM_allModels.Rscript 49
Rscript run_finalEGRET_v1_banovich_single_genotype_LCL_allModels.Rscript 50
Rscript run_finalEGRET_v1_banovich_single_genotype_iPSC_allModels.Rscript 50
Rscript run_finalEGRET_v1_banovich_single_genotype_iPSC-CM_allModels.Rscript 50
Rscript run_finalEGRET_v1_banovich_single_genotype_LCL_allModels.Rscript 51
Rscript run_finalEGRET_v1_banovich_single_genotype_iPSC_allModels.Rscript 51
Rscript run_finalEGRET_v1_banovich_single_genotype_iPSC-CM_allModels.Rscript 51
Rscript run_finalEGRET_v1_banovich_single_genotype_LCL_allModels.Rscript 52
Rscript run_finalEGRET_v1_banovich_single_genotype_iPSC_allModels.Rscript 52
Rscript run_finalEGRET_v1_banovich_single_genotype_iPSC-CM_allModels.Rscript 52
Rscript run_finalEGRET_v1_banovich_single_genotype_LCL_allModels.Rscript 53
Rscript run_finalEGRET_v1_banovich_single_genotype_iPSC_allModels.Rscript 53
Rscript run_finalEGRET_v1_banovich_single_genotype_iPSC-CM_allModels.Rscript 53
Rscript run_finalEGRET_v1_banovich_single_genotype_LCL_allModels.Rscript 54
Rscript run_finalEGRET_v1_banovich_single_genotype_iPSC_allModels.Rscript 54
Rscript run_finalEGRET_v1_banovich_single_genotype_iPSC-CM_allModels.Rscript 54
Rscript run_finalEGRET_v1_banovich_single_genotype_LCL_allModels.Rscript 55
Rscript run_finalEGRET_v1_banovich_single_genotype_iPSC_allModels.Rscript 55
Rscript run_finalEGRET_v1_banovich_single_genotype_iPSC-CM_allModels.Rscript 55
Rscript run_finalEGRET_v1_banovich_single_genotype_LCL_allModels.Rscript 56
Rscript run_finalEGRET_v1_banovich_single_genotype_iPSC_allModels.Rscript 56
Rscript run_finalEGRET_v1_banovich_single_genotype_iPSC-CM_allModels.Rscript 56
Rscript run_finalEGRET_v1_banovich_single_genotype_LCL_allModels.Rscript 57
Rscript run_finalEGRET_v1_banovich_single_genotype_iPSC_allModels.Rscript 57
Rscript run_finalEGRET_v1_banovich_single_genotype_iPSC-CM_allModels.Rscript 57
Rscript run_finalEGRET_v1_banovich_single_genotype_LCL_allModels.Rscript 58
Rscript run_finalEGRET_v1_banovich_single_genotype_iPSC_allModels.Rscript 58
Rscript run_finalEGRET_v1_banovich_single_genotype_iPSC-CM_allModels.Rscript 58
Rscript run_finalEGRET_v1_banovich_single_genotype_LCL_allModels.Rscript 59
Rscript run_finalEGRET_v1_banovich_single_genotype_iPSC_allModels.Rscript 59
Rscript run_finalEGRET_v1_banovich_single_genotype_iPSC-CM_allModels.Rscript 59
Rscript run_finalEGRET_v1_banovich_single_genotype_LCL_allModels.Rscript 60
Rscript run_finalEGRET_v1_banovich_single_genotype_iPSC_allModels.Rscript 60
Rscript run_finalEGRET_v1_banovich_single_genotype_iPSC-CM_allModels.Rscript 60
Rscript run_finalEGRET_v1_banovich_single_genotype_LCL_allModels.Rscript 61
Rscript run_finalEGRET_v1_banovich_single_genotype_iPSC_allModels.Rscript 61
Rscript run_finalEGRET_v1_banovich_single_genotype_iPSC-CM_allModels.Rscript 61
Rscript run_finalEGRET_v1_banovich_single_genotype_LCL_allModels.Rscript 62
Rscript run_finalEGRET_v1_banovich_single_genotype_iPSC_allModels.Rscript 62
Rscript run_finalEGRET_v1_banovich_single_genotype_iPSC-CM_allModels.Rscript 62
Rscript run_finalEGRET_v1_banovich_single_genotype_LCL_allModels.Rscript 63
Rscript run_finalEGRET_v1_banovich_single_genotype_iPSC_allModels.Rscript 63
Rscript run_finalEGRET_v1_banovich_single_genotype_iPSC-CM_allModels.Rscript 63
Rscript run_finalEGRET_v1_banovich_single_genotype_LCL_allModels.Rscript 64
Rscript run_finalEGRET_v1_banovich_single_genotype_iPSC_allModels.Rscript 64
Rscript run_finalEGRET_v1_banovich_single_genotype_iPSC-CM_allModels.Rscript 64
Rscript run_finalEGRET_v1_banovich_single_genotype_LCL_allModels.Rscript 65
Rscript run_finalEGRET_v1_banovich_single_genotype_iPSC_allModels.Rscript 65
Rscript run_finalEGRET_v1_banovich_single_genotype_iPSC-CM_allModels.Rscript 65
Rscript run_finalEGRET_v1_banovich_single_genotype_LCL_allModels.Rscript 66
Rscript run_finalEGRET_v1_banovich_single_genotype_iPSC_allModels.Rscript 66
Rscript run_finalEGRET_v1_banovich_single_genotype_iPSC-CM_allModels.Rscript 66
Rscript run_finalEGRET_v1_banovich_single_genotype_LCL_allModels.Rscript 67
Rscript run_finalEGRET_v1_banovich_single_genotype_iPSC_allModels.Rscript 67
Rscript run_finalEGRET_v1_banovich_single_genotype_iPSC-CM_allModels.Rscript 67
Rscript run_finalEGRET_v1_banovich_single_genotype_LCL_allModels.Rscript 68
Rscript run_finalEGRET_v1_banovich_single_genotype_iPSC_allModels.Rscript 68
Rscript run_finalEGRET_v1_banovich_single_genotype_iPSC-CM_allModels.Rscript 68
Rscript run_finalEGRET_v1_banovich_single_genotype_LCL_allModels.Rscript 69
Rscript run_finalEGRET_v1_banovich_single_genotype_iPSC_allModels.Rscript 69
Rscript run_finalEGRET_v1_banovich_single_genotype_iPSC-CM_allModels.Rscript 69
Rscript run_finalEGRET_v1_banovich_single_genotype_LCL_allModels.Rscript 70
Rscript run_finalEGRET_v1_banovich_single_genotype_iPSC_allModels.Rscript 70
Rscript run_finalEGRET_v1_banovich_single_genotype_iPSC-CM_allModels.Rscript 70
Rscript run_finalEGRET_v1_banovich_single_genotype_LCL_allModels.Rscript 71
Rscript run_finalEGRET_v1_banovich_single_genotype_iPSC_allModels.Rscript 71
Rscript run_finalEGRET_v1_banovich_single_genotype_iPSC-CM_allModels.Rscript 71
Rscript run_finalEGRET_v1_banovich_single_genotype_LCL_allModels.Rscript 72
Rscript run_finalEGRET_v1_banovich_single_genotype_iPSC_allModels.Rscript 72
Rscript run_finalEGRET_v1_banovich_single_genotype_iPSC-CM_allModels.Rscript 72
Rscript run_finalEGRET_v1_banovich_single_genotype_LCL_allModels.Rscript 73
Rscript run_finalEGRET_v1_banovich_single_genotype_iPSC_allModels.Rscript 73
Rscript run_finalEGRET_v1_banovich_single_genotype_iPSC-CM_allModels.Rscript 73
Rscript run_finalEGRET_v1_banovich_single_genotype_LCL_allModels.Rscript 74
Rscript run_finalEGRET_v1_banovich_single_genotype_iPSC_allModels.Rscript 74
Rscript run_finalEGRET_v1_banovich_single_genotype_iPSC-CM_allModels.Rscript 74
Rscript run_finalEGRET_v1_banovich_single_genotype_LCL_allModels.Rscript 75
Rscript run_finalEGRET_v1_banovich_single_genotype_iPSC_allModels.Rscript 75
Rscript run_finalEGRET_v1_banovich_single_genotype_iPSC-CM_allModels.Rscript 75
Rscript run_finalEGRET_v1_banovich_single_genotype_LCL_allModels.Rscript 76
Rscript run_finalEGRET_v1_banovich_single_genotype_iPSC_allModels.Rscript 76
Rscript run_finalEGRET_v1_banovich_single_genotype_iPSC-CM_allModels.Rscript 76
Rscript run_finalEGRET_v1_banovich_single_genotype_LCL_allModels.Rscript 77
Rscript run_finalEGRET_v1_banovich_single_genotype_iPSC_allModels.Rscript 77
Rscript run_finalEGRET_v1_banovich_single_genotype_iPSC-CM_allModels.Rscript 77
Rscript run_finalEGRET_v1_banovich_single_genotype_LCL_allModels.Rscript 78
Rscript run_finalEGRET_v1_banovich_single_genotype_iPSC_allModels.Rscript 78
Rscript run_finalEGRET_v1_banovich_single_genotype_iPSC-CM_allModels.Rscript 78
Rscript run_finalEGRET_v1_banovich_single_genotype_LCL_allModels.Rscript 79
Rscript run_finalEGRET_v1_banovich_single_genotype_iPSC_allModels.Rscript 79
Rscript run_finalEGRET_v1_banovich_single_genotype_iPSC-CM_allModels.Rscript 79
Rscript run_finalEGRET_v1_banovich_single_genotype_LCL_allModels.Rscript 80
Rscript run_finalEGRET_v1_banovich_single_genotype_iPSC_allModels.Rscript 80
Rscript run_finalEGRET_v1_banovich_single_genotype_iPSC-CM_allModels.Rscript 80
Rscript run_finalEGRET_v1_banovich_single_genotype_LCL_allModels.Rscript 81
Rscript run_finalEGRET_v1_banovich_single_genotype_iPSC_allModels.Rscript 81
Rscript run_finalEGRET_v1_banovich_single_genotype_iPSC-CM_allModels.Rscript 81
Rscript run_finalEGRET_v1_banovich_single_genotype_LCL_allModels.Rscript 82
Rscript run_finalEGRET_v1_banovich_single_genotype_iPSC_allModels.Rscript 82
Rscript run_finalEGRET_v1_banovich_single_genotype_iPSC-CM_allModels.Rscript 82
Rscript run_finalEGRET_v1_banovich_single_genotype_LCL_allModels.Rscript 83
Rscript run_finalEGRET_v1_banovich_single_genotype_iPSC_allModels.Rscript 83
Rscript run_finalEGRET_v1_banovich_single_genotype_iPSC-CM_allModels.Rscript 83
Rscript run_finalEGRET_v1_banovich_single_genotype_LCL_allModels.Rscript 84
Rscript run_finalEGRET_v1_banovich_single_genotype_iPSC_allModels.Rscript 84
Rscript run_finalEGRET_v1_banovich_single_genotype_iPSC-CM_allModels.Rscript 84
Rscript run_finalEGRET_v1_banovich_single_genotype_LCL_allModels.Rscript 85
Rscript run_finalEGRET_v1_banovich_single_genotype_iPSC_allModels.Rscript 85
Rscript run_finalEGRET_v1_banovich_single_genotype_iPSC-CM_allModels.Rscript 85
Rscript run_finalEGRET_v1_banovich_single_genotype_LCL_allModels.Rscript 86
Rscript run_finalEGRET_v1_banovich_single_genotype_iPSC_allModels.Rscript 86
Rscript run_finalEGRET_v1_banovich_single_genotype_iPSC-CM_allModels.Rscript 86
Rscript run_finalEGRET_v1_banovich_single_genotype_LCL_allModels.Rscript 87
Rscript run_finalEGRET_v1_banovich_single_genotype_iPSC_allModels.Rscript 87
Rscript run_finalEGRET_v1_banovich_single_genotype_iPSC-CM_allModels.Rscript 87
Rscript run_finalEGRET_v1_banovich_single_genotype_LCL_allModels.Rscript 88
Rscript run_finalEGRET_v1_banovich_single_genotype_iPSC_allModels.Rscript 88
Rscript run_finalEGRET_v1_banovich_single_genotype_iPSC-CM_allModels.Rscript 88
Rscript run_finalEGRET_v1_banovich_single_genotype_LCL_allModels.Rscript 89
Rscript run_finalEGRET_v1_banovich_single_genotype_iPSC_allModels.Rscript 89
Rscript run_finalEGRET_v1_banovich_single_genotype_iPSC-CM_allModels.Rscript 89
Rscript run_finalEGRET_v1_banovich_single_genotype_LCL_allModels.Rscript 90
Rscript run_finalEGRET_v1_banovich_single_genotype_iPSC_allModels.Rscript 90
Rscript run_finalEGRET_v1_banovich_single_genotype_iPSC-CM_allModels.Rscript 90
Rscript run_finalEGRET_v1_banovich_single_genotype_LCL_allModels.Rscript 91
Rscript run_finalEGRET_v1_banovich_single_genotype_iPSC_allModels.Rscript 91
Rscript run_finalEGRET_v1_banovich_single_genotype_iPSC-CM_allModels.Rscript 91
Rscript run_finalEGRET_v1_banovich_single_genotype_LCL_allModels.Rscript 92
Rscript run_finalEGRET_v1_banovich_single_genotype_iPSC_allModels.Rscript 92
Rscript run_finalEGRET_v1_banovich_single_genotype_iPSC-CM_allModels.Rscript 92
Rscript run_finalEGRET_v1_banovich_single_genotype_LCL_allModels.Rscript 93
Rscript run_finalEGRET_v1_banovich_single_genotype_iPSC_allModels.Rscript 93
Rscript run_finalEGRET_v1_banovich_single_genotype_iPSC-CM_allModels.Rscript 93
Rscript run_finalEGRET_v1_banovich_single_genotype_LCL_allModels.Rscript 94
Rscript run_finalEGRET_v1_banovich_single_genotype_iPSC_allModels.Rscript 94
Rscript run_finalEGRET_v1_banovich_single_genotype_iPSC-CM_allModels.Rscript 94
Rscript run_finalEGRET_v1_banovich_single_genotype_LCL_allModels.Rscript 95
Rscript run_finalEGRET_v1_banovich_single_genotype_iPSC_allModels.Rscript 95
Rscript run_finalEGRET_v1_banovich_single_genotype_iPSC-CM_allModels.Rscript 95
Rscript run_finalEGRET_v1_banovich_single_genotype_LCL_allModels.Rscript 96
Rscript run_finalEGRET_v1_banovich_single_genotype_iPSC_allModels.Rscript 96
Rscript run_finalEGRET_v1_banovich_single_genotype_iPSC-CM_allModels.Rscript 96
Rscript run_finalEGRET_v1_banovich_single_genotype_LCL_allModels.Rscript 97
Rscript run_finalEGRET_v1_banovich_single_genotype_iPSC_allModels.Rscript 97
Rscript run_finalEGRET_v1_banovich_single_genotype_iPSC-CM_allModels.Rscript 97
Rscript run_finalEGRET_v1_banovich_single_genotype_LCL_allModels.Rscript 98
Rscript run_finalEGRET_v1_banovich_single_genotype_iPSC_allModels.Rscript 98
Rscript run_finalEGRET_v1_banovich_single_genotype_iPSC-CM_allModels.Rscript 98
Rscript run_finalEGRET_v1_banovich_single_genotype_LCL_allModels.Rscript 99
Rscript run_finalEGRET_v1_banovich_single_genotype_iPSC_allModels.Rscript 99
Rscript run_finalEGRET_v1_banovich_single_genotype_iPSC-CM_allModels.Rscript 99
Rscript run_finalEGRET_v1_banovich_single_genotype_LCL_allModels.Rscript 100
Rscript run_finalEGRET_v1_banovich_single_genotype_iPSC_allModels.Rscript 100
Rscript run_finalEGRET_v1_banovich_single_genotype_iPSC-CM_allModels.Rscript 100
Rscript run_finalEGRET_v1_banovich_single_genotype_LCL_allModels.Rscript 101
Rscript run_finalEGRET_v1_banovich_single_genotype_iPSC_allModels.Rscript 101
Rscript run_finalEGRET_v1_banovich_single_genotype_iPSC-CM_allModels.Rscript 101
Rscript run_finalEGRET_v1_banovich_single_genotype_LCL_allModels.Rscript 102
Rscript run_finalEGRET_v1_banovich_single_genotype_iPSC_allModels.Rscript 102
Rscript run_finalEGRET_v1_banovich_single_genotype_iPSC-CM_allModels.Rscript 102
Rscript run_finalEGRET_v1_banovich_single_genotype_LCL_allModels.Rscript 103
Rscript run_finalEGRET_v1_banovich_single_genotype_iPSC_allModels.Rscript 103
Rscript run_finalEGRET_v1_banovich_single_genotype_iPSC-CM_allModels.Rscript 103
Rscript run_finalEGRET_v1_banovich_single_genotype_LCL_allModels.Rscript 104
Rscript run_finalEGRET_v1_banovich_single_genotype_iPSC_allModels.Rscript 104
Rscript run_finalEGRET_v1_banovich_single_genotype_iPSC-CM_allModels.Rscript 104
Rscript run_finalEGRET_v1_banovich_single_genotype_LCL_allModels.Rscript 105
Rscript run_finalEGRET_v1_banovich_single_genotype_iPSC_allModels.Rscript 105
Rscript run_finalEGRET_v1_banovich_single_genotype_iPSC-CM_allModels.Rscript 105
Rscript run_finalEGRET_v1_banovich_single_genotype_LCL_allModels.Rscript 106
Rscript run_finalEGRET_v1_banovich_single_genotype_iPSC_allModels.Rscript 106
Rscript run_finalEGRET_v1_banovich_single_genotype_iPSC-CM_allModels.Rscript 106
Rscript run_finalEGRET_v1_banovich_single_genotype_LCL_allModels.Rscript 107
Rscript run_finalEGRET_v1_banovich_single_genotype_iPSC_allModels.Rscript 107
Rscript run_finalEGRET_v1_banovich_single_genotype_iPSC-CM_allModels.Rscript 107
Rscript run_finalEGRET_v1_banovich_single_genotype_LCL_allModels.Rscript 108
Rscript run_finalEGRET_v1_banovich_single_genotype_iPSC_allModels.Rscript 108
Rscript run_finalEGRET_v1_banovich_single_genotype_iPSC-CM_allModels.Rscript 108
Rscript run_finalEGRET_v1_banovich_single_genotype_LCL_allModels.Rscript 109
Rscript run_finalEGRET_v1_banovich_single_genotype_iPSC_allModels.Rscript 109
Rscript run_finalEGRET_v1_banovich_single_genotype_iPSC-CM_allModels.Rscript 109
Rscript run_finalEGRET_v1_banovich_single_genotype_LCL_allModels.Rscript 110
Rscript run_finalEGRET_v1_banovich_single_genotype_iPSC_allModels.Rscript 110
Rscript run_finalEGRET_v1_banovich_single_genotype_iPSC-CM_allModels.Rscript 110
Rscript run_finalEGRET_v1_banovich_single_genotype_LCL_allModels.Rscript 111
Rscript run_finalEGRET_v1_banovich_single_genotype_iPSC_allModels.Rscript 111
Rscript run_finalEGRET_v1_banovich_single_genotype_iPSC-CM_allModels.Rscript 111
Rscript run_finalEGRET_v1_banovich_single_genotype_LCL_allModels.Rscript 112
Rscript run_finalEGRET_v1_banovich_single_genotype_iPSC_allModels.Rscript 112
Rscript run_finalEGRET_v1_banovich_single_genotype_iPSC-CM_allModels.Rscript 112
Rscript run_finalEGRET_v1_banovich_single_genotype_LCL_allModels.Rscript 113
Rscript run_finalEGRET_v1_banovich_single_genotype_iPSC_allModels.Rscript 113
Rscript run_finalEGRET_v1_banovich_single_genotype_iPSC-CM_allModels.Rscript 113
Rscript run_finalEGRET_v1_banovich_single_genotype_LCL_allModels.Rscript 114
Rscript run_finalEGRET_v1_banovich_single_genotype_iPSC_allModels.Rscript 114
Rscript run_finalEGRET_v1_banovich_single_genotype_iPSC-CM_allModels.Rscript 114
Rscript run_finalEGRET_v1_banovich_single_genotype_LCL_allModels.Rscript 115
Rscript run_finalEGRET_v1_banovich_single_genotype_iPSC_allModels.Rscript 115
Rscript run_finalEGRET_v1_banovich_single_genotype_iPSC-CM_allModels.Rscript 115
Rscript run_finalEGRET_v1_banovich_single_genotype_LCL_allModels.Rscript 116
Rscript run_finalEGRET_v1_banovich_single_genotype_iPSC_allModels.Rscript 116
Rscript run_finalEGRET_v1_banovich_single_genotype_iPSC-CM_allModels.Rscript 116
Rscript run_finalEGRET_v1_banovich_single_genotype_LCL_allModels.Rscript 117
Rscript run_finalEGRET_v1_banovich_single_genotype_iPSC_allModels.Rscript 117
Rscript run_finalEGRET_v1_banovich_single_genotype_iPSC-CM_allModels.Rscript 117
Rscript run_finalEGRET_v1_banovich_single_genotype_LCL_allModels.Rscript 118
Rscript run_finalEGRET_v1_banovich_single_genotype_iPSC_allModels.Rscript 118
Rscript run_finalEGRET_v1_banovich_single_genotype_iPSC-CM_allModels.Rscript 118
Rscript run_finalEGRET_v1_banovich_single_genotype_LCL_allModels.Rscript 119
Rscript run_finalEGRET_v1_banovich_single_genotype_iPSC_allModels.Rscript 119
Rscript run_finalEGRET_v1_banovich_single_genotype_iPSC-CM_allModels.Rscript 119
