# Supplementary material for: Predicting genotype-specific gene regulatory networks
Source: Genome Res. 2022 Mar;32(3):524–33. doi: 10.1101/gr.275107.120 (PMC8896459; doi:10.1101/gr.275107.120)
Supplement: Supplemental Material [file supp_gr.275107.120_Supplementary_Code.zip › Supplementary_Code/EGRET_analysis_scripts/final_egret_v1_banovich/scripts/run_alpaca_iPSC.Rmd]

---
title: "Run ALPACA on iPSCs EGRET networks (Banovich data set)"
author: "Deborah Weighill"
output:
  html_notebook:
    toc: true
    theme: cosmo
    df_print: paged
---

# Libraries, tags and inputs
Load libraries, set tag

```{r}
library(rtracklayer)
library(tidyr)
library(pROC)
library(reshape)
library(PRROC)
library(dplyr)
library(precrec)
library(ggplot2)
library(Matrix)
library(igraph)
library(GOstats)
library("org.Hs.eg.db")
library(condor)
library(GO.db)
library(ALPACA)

```
`
```{r}

load("../outputs/iPSC_table_banovich_finalEgret_v1_allModels_smart1_07042020.RData")
individuals <- c(1:119)

mclapply(individuals, function(i) {
  egret_col <- 4 + i
  panda_col <- 4
  out <- paste0("/home/ubuntu/EGRET/final_egret_v1_banovich/alpaca/iPSC_",i)
  alpaca <- alpaca(regnet_edge_table_iPSC[,c(2,3,panda_col,egret_col)], out, verbose = T)

}, mc.cores = 10,mc.preschedule=TRUE)
```
